# Supplementary material for: Phylogenomic synteny network analyses reveal ancestral transpositions of auxin response factor genes in plants
Source: Plant Methods. 2020 May 14;16:70. doi: 10.1186/s13007-020-00609-1 (PMC7226935; doi:10.1186/s13007-020-00609-1)
Supplement: Supplementary file 2 — Additional file 2: Table S2. List and classification of ARF genes analyzed in angiosperms. [file 13007_2020_609_MOESM2_ESM.xlsx]

## Sheet: Sheet1
Gene_ID (Phytozome & 1KP)	Species	ARF Gene Group
FZJL_scaffold_2003637	Austrobaileya_scandens	Group_II
FZJL_scaffold_2003639	Austrobaileya_scandens	Group_II
FZJL_scaffold_2005879	Austrobaileya_scandens	Group_V
FZJL_scaffold_2008650	Austrobaileya_scandens	Group_IV
FZJL_scaffold_2008651	Austrobaileya_scandens	Group_IV
FZJL_scaffold_2008652	Austrobaileya_scandens	Group_IV
FZJL_scaffold_2008653	Austrobaileya_scandens	Group_IV
FZJL_scaffold_2009313	Austrobaileya_scandens	Group_V
FZJL_scaffold_2009314	Austrobaileya_scandens	Group_V
FZJL_scaffold_2013426	Austrobaileya_scandens	Group_III
FZJL_scaffold_2026037	Austrobaileya_scandens	Group_I
FZJL_scaffold_2027400	Austrobaileya_scandens	Group_V
NWMY_scaffold_2002863	Kadsura_heteroclite	Group_IV
NWMY_scaffold_2006161	Kadsura_heteroclite	Group_IV
NWMY_scaffold_2006163	Kadsura_heteroclite	Group_IV
PZRT_scaffold_2005306	Nelumbo_nucifera	Group_V
PZRT_scaffold_2005307	Nelumbo_nucifera	Group_V
PZRT_scaffold_2005936	Nelumbo_nucifera	Group_II
PZRT_scaffold_2008229	Nelumbo_nucifera	Group_I
PZRT_scaffold_2008230	Nelumbo_nucifera	Group_I
PZRT_scaffold_2008231	Nelumbo_nucifera	Group_I
PZRT_scaffold_2010839	Nelumbo_nucifera	Group_IV
PZRT_scaffold_2012029	Nelumbo_nucifera	Group_II
PZRT_scaffold_2015590	Nelumbo_nucifera	Group_VI
PZRT_scaffold_2062691	Nelumbo_nucifera	Group_III
PZRT_scaffold_2062748	Nelumbo_nucifera	Group_IV
scaffold00007382	Amborella_trichopoda	Group_V
scaffold00016128	Amborella_trichopoda	Group_II
scaffold0001797	Amborella_trichopoda	Group_VI
scaffold00021168	Amborella_trichopoda	Group_III
scaffold00021210	Amborella_trichopoda	Group_I
scaffold00025251	Amborella_trichopoda	Group_V
scaffold00029187	Amborella_trichopoda	Group_IV
scaffold00057126	Amborella_trichopoda	Group_II
scaffold0009236	Amborella_trichopoda	Group_IV
scaffold0014824	Amborella_trichopoda	Group_VI
scaffold0015539	Amborella_trichopoda	Group_VI
scaffold0015556	Amborella_trichopoda	Group_VI
scaffold002114	Amborella_trichopoda	Group_V
VZCI_scaffold_2003996	Illicium_floridanum	Group_IV
VZCI_scaffold_2003998	Illicium_floridanum	Group_IV
VZCI_scaffold_2006907	Illicium_floridanum	Group_III
VZCI_scaffold_2009763	Illicium_floridanum	Group_I
VZCI_scaffold_2009823	Illicium_floridanum	Group_V
VZCI_scaffold_2014588	Illicium_floridanum	Group_I
VZCI_scaffold_2014709	Illicium_floridanum	Group_IV
VZCI_scaffold_2015484	Illicium_floridanum	Group_V
VZCI_scaffold_2107188	Illicium_floridanum	Group_II
WTKZ_scaffold_2011084	Nuphar_advena	Group_I
WTKZ_scaffold_2058999	Nuphar_advena	Group_V
AHYPO_000564	Amaranthus_hypochondriacus	Group_VI
AHYPO_001331	Amaranthus_hypochondriacus	Group_V
AHYPO_001335	Amaranthus_hypochondriacus	Group_VI
AHYPO_001674	Amaranthus_hypochondriacus	Group_I
AHYPO_001835	Amaranthus_hypochondriacus	Group_III
AHYPO_002142	Amaranthus_hypochondriacus	Group_V
AHYPO_003325	Amaranthus_hypochondriacus	Group_IV
AHYPO_003480	Amaranthus_hypochondriacus	Group_II
AHYPO_006056	Amaranthus_hypochondriacus	Group_II
AHYPO_007804	Amaranthus_hypochondriacus	Group_IV
AHYPO_009798	Amaranthus_hypochondriacus	Group_VI
AHYPO_015382	Amaranthus_hypochondriacus	Group_V
AHYPO_015942	Amaranthus_hypochondriacus	Group_III
AHYPO_016697	Amaranthus_hypochondriacus	Group_I
AHYPO_017867	Amaranthus_hypochondriacus	Group_V
AHYPO_019061	Amaranthus_hypochondriacus	Group_VI
AHYPO_019241	Amaranthus_hypochondriacus	Group_V
AHYPO_020239	Amaranthus_hypochondriacus	Group_IV
AHYPO_020241	Amaranthus_hypochondriacus	Group_IV
DCAR_001722	Daucus_carota	Group_I
DCAR_003884	Daucus_carota	Group_IV
DCAR_004039	Daucus_carota	Group_III
DCAR_004816	Daucus_carota	Group_IV
DCAR_005400	Daucus_carota	Group_I
DCAR_006053	Daucus_carota	Group_III
DCAR_006434	Daucus_carota	Group_VI
DCAR_006517	Daucus_carota	Group_I
DCAR_007870	Daucus_carota	Group_IV
DCAR_007988	Daucus_carota	Group_III
DCAR_011930	Daucus_carota	Group_V
DCAR_014129	Daucus_carota	Group_IV
DCAR_014278	Daucus_carota	Group_VI
DCAR_014788	Daucus_carota	Group_VI
DCAR_014984	Daucus_carota	Group_VI
DCAR_015554	Daucus_carota	Group_III
DCAR_017496	Daucus_carota	Group_V
DCAR_017703	Daucus_carota	Group_VI
DCAR_018803	Daucus_carota	Group_VI
DCAR_018826	Daucus_carota	Group_III
DCAR_020464	Daucus_carota	Group_V
DCAR_022437	Daucus_carota	Group_V
DCAR_025262	Daucus_carota	Group_I
DCAR_025655	Daucus_carota	Group_II
DCAR_027886	Daucus_carota	Group_IV
Migut_A00611	Erythranthe_guttata	Group_I
Migut_B00723	Erythranthe_guttata	Group_I
Migut_B01886	Erythranthe_guttata	Group_I
Migut_C00816	Erythranthe_guttata	Group_V
Migut_D01190	Erythranthe_guttata	Group_II
Migut_D02231	Erythranthe_guttata	Group_VI
Migut_F01752	Erythranthe_guttata	Group_VI
Migut_F01982	Erythranthe_guttata	Group_VI
Migut_I00613	Erythranthe_guttata	Group_II
Migut_J00534	Erythranthe_guttata	Group_VI
Migut_J00900	Erythranthe_guttata	Group_V
Migut_K01158	Erythranthe_guttata	Group_IV
Migut_L01587	Erythranthe_guttata	Group_V
Migut_L01914	Erythranthe_guttata	Group_V
Migut_M00109	Erythranthe_guttata	Group_IV
Migut_M01096	Erythranthe_guttata	Group_III
Migut_M01862	Erythranthe_guttata	Group_IV
Migut_N02592	Erythranthe_guttata	Group_VI
Migut_N02611	Erythranthe_guttata	Group_III
Migut_N03147	Erythranthe_guttata	Group_V
Migut_N03328	Erythranthe_guttata	Group_VI
PGSC0003DMG400000118	Solanum_tuberosum	Group_I
PGSC0003DMG400002392	Solanum_tuberosum	Group_V
PGSC0003DMG400003771	Solanum_tuberosum	Group_V
PGSC0003DMG400008065	Solanum_tuberosum	Group_III
PGSC0003DMG400008081	Solanum_tuberosum	Group_VI
PGSC0003DMG400009773	Solanum_tuberosum	Group_V
PGSC0003DMG400012261	Solanum_tuberosum	Group_I
PGSC0003DMG400013686	Solanum_tuberosum	Group_V
PGSC0003DMG400014179	Solanum_tuberosum	Group_II
PGSC0003DMG400014452	Solanum_tuberosum	Group_II
PGSC0003DMG400015919	Solanum_tuberosum	Group_IV
PGSC0003DMG400020711	Solanum_tuberosum	Group_I
PGSC0003DMG400021560	Solanum_tuberosum	Group_VI
PGSC0003DMG400024320	Solanum_tuberosum	Group_VI
PGSC0003DMG400027798	Solanum_tuberosum	Group_VI
PGSC0003DMG400028826	Solanum_tuberosum	Group_IV
PGSC0003DMG400031769	Solanum_tuberosum	Group_III
PGSC0003DMG401018664	Solanum_tuberosum	Group_IV
Solyc00g196060_2_1	Solanum_lycopersicum	Group_IV
Solyc01g096070_2_1	Solanum_lycopersicum	Group_I
Solyc01g103050_2_1	Solanum_lycopersicum	Group_I
Solyc02g037530_2_1	Solanum_lycopersicum	Group_IV
Solyc02g077560_2_1	Solanum_lycopersicum	Group_III
Solyc03g031970_2_1	Solanum_lycopersicum	Group_IV
Solyc03g118290_2_1	Solanum_lycopersicum	Group_II
Solyc04g081240_2_1	Solanum_lycopersicum	Group_V
Solyc05g047460_2_1	Solanum_lycopersicum	Group_V
Solyc06g075150_2_1	Solanum_lycopersicum	Group_VI
Solyc07g016180_2_1	Solanum_lycopersicum	Group_V
Solyc07g042260_2_1	Solanum_lycopersicum	Group_V
Solyc07g043620_2_1	Solanum_lycopersicum	Group_IV
Solyc08g008380_2_1	Solanum_lycopersicum	Group_I
Solyc08g082630_2_1	Solanum_lycopersicum	Group_I
Solyc09g007810_2_1	Solanum_lycopersicum	Group_VI
Solyc10g086130_1_1	Solanum_lycopersicum	Group_VI
Solyc11g013480_1_1	Solanum_lycopersicum	Group_VI
Solyc11g069190_1_1	Solanum_lycopersicum	Group_III
Solyc11g069500_1_1	Solanum_lycopersicum	Group_VI
Solyc12g042070_1_1	Solanum_lycopersicum	Group_II
Aqcoe1G142700	Aquilegia_coerulea	Group_VI
Aqcoe1G185500	Aquilegia_coerulea	Group_IV
Aqcoe1G248400	Aquilegia_coerulea	Group_III
Aqcoe1G494900	Aquilegia_coerulea	Group_III
Aqcoe2G315700	Aquilegia_coerulea	Group_II
Aqcoe3G431200	Aquilegia_coerulea	Group_IV
Aqcoe4G073400	Aquilegia_coerulea	Group_III
Aqcoe5G074300	Aquilegia_coerulea	Group_II
Aqcoe5G216900	Aquilegia_coerulea	Group_I
Aqcoe5G226900	Aquilegia_coerulea	Group_V
Aqcoe5G338800	Aquilegia_coerulea	Group_II
Aqcoe7G007400	Aquilegia_coerulea	Group_I
Aqcoe7G284000	Aquilegia_coerulea	Group_V
Kaladp0001s0216	Kalanchoe_fedtschenkoi	Group_III
Kaladp0002s0016	Kalanchoe_fedtschenkoi	Group_III
Kaladp0002s0088	Kalanchoe_fedtschenkoi	Group_VI
Kaladp0003s0067	Kalanchoe_fedtschenkoi	Group_V
Kaladp0006s0076	Kalanchoe_fedtschenkoi	Group_II
Kaladp0008s0090	Kalanchoe_fedtschenkoi	Group_I
Kaladp0008s0410	Kalanchoe_fedtschenkoi	Group_VI
Kaladp0008s0813	Kalanchoe_fedtschenkoi	Group_IV
Kaladp0010s0049	Kalanchoe_fedtschenkoi	Group_III
Kaladp0011s0067	Kalanchoe_fedtschenkoi	Group_I
Kaladp0016s0052	Kalanchoe_fedtschenkoi	Group_II
Kaladp0021s0057	Kalanchoe_fedtschenkoi	Group_IV
Kaladp0024s0849	Kalanchoe_fedtschenkoi	Group_V
Kaladp0039s0575	Kalanchoe_fedtschenkoi	Group_VI
Kaladp0042s0359	Kalanchoe_fedtschenkoi	Group_I
Kaladp0045s0344	Kalanchoe_fedtschenkoi	Group_IV
Kaladp0048s0026	Kalanchoe_fedtschenkoi	Group_VI
Kaladp0054s0029	Kalanchoe_fedtschenkoi	Group_II
Kaladp0061s0059	Kalanchoe_fedtschenkoi	Group_VI
Kaladp0066s0095	Kalanchoe_fedtschenkoi	Group_I
Kaladp0085s0131	Kalanchoe_fedtschenkoi	Group_V
Kaladp0098s0168	Kalanchoe_fedtschenkoi	Group_III
Kaladp0100s0015	Kalanchoe_fedtschenkoi	Group_V
Kaladp0254s0009	Kalanchoe_fedtschenkoi	Group_VI
Kaladp1184s0001	Kalanchoe_fedtschenkoi	Group_VI
Kalax_0002s0157	Kalanchoe_laxiflora	Group_VI
Kalax_0012s0241	Kalanchoe_laxiflora	Group_I
Kalax_0016s0066	Kalanchoe_laxiflora	Group_IV
Kalax_0022s0058	Kalanchoe_laxiflora	Group_VI
Kalax_0025s0071	Kalanchoe_laxiflora	Group_V
Kalax_0029s0088	Kalanchoe_laxiflora	Group_II
Kalax_0046s0006	Kalanchoe_laxiflora	Group_VI
Kalax_0063s0031	Kalanchoe_laxiflora	Group_VI
Kalax_0064s0053	Kalanchoe_laxiflora	Group_V
Kalax_0092s0025	Kalanchoe_laxiflora	Group_III
Kalax_0101s0036	Kalanchoe_laxiflora	Group_I
Kalax_0109s0028	Kalanchoe_laxiflora	Group_III
Kalax_0111s0046	Kalanchoe_laxiflora	Group_VI
Kalax_0114s0019	Kalanchoe_laxiflora	Group_IV
Kalax_0128s0029	Kalanchoe_laxiflora	Group_I
Kalax_0132s0092	Kalanchoe_laxiflora	Group_I
Kalax_0137s0081	Kalanchoe_laxiflora	Group_III
Kalax_0143s0026	Kalanchoe_laxiflora	Group_IV
Kalax_0155s0001	Kalanchoe_laxiflora	Group_II
Kalax_0155s0044	Kalanchoe_laxiflora	Group_V
Kalax_0164s0056	Kalanchoe_laxiflora	Group_III
Kalax_0175s0027	Kalanchoe_laxiflora	Group_IV
Kalax_0220s0060	Kalanchoe_laxiflora	Group_V
Kalax_0234s0012	Kalanchoe_laxiflora	Group_II
Kalax_0246s0022	Kalanchoe_laxiflora	Group_V
Kalax_0253s0064	Kalanchoe_laxiflora	Group_IV
Kalax_0259s0026	Kalanchoe_laxiflora	Group_V
Kalax_0282s0008	Kalanchoe_laxiflora	Group_VI
Kalax_0304s0033	Kalanchoe_laxiflora	Group_II
Kalax_0310s0050	Kalanchoe_laxiflora	Group_IV
Kalax_0316s0030	Kalanchoe_laxiflora	Group_III
Kalax_0337s0019	Kalanchoe_laxiflora	Group_VI
Kalax_0347s0048	Kalanchoe_laxiflora	Group_II
Kalax_0379s0016	Kalanchoe_laxiflora	Group_VI
Kalax_0408s0007	Kalanchoe_laxiflora	Group_III
Kalax_0428s0022	Kalanchoe_laxiflora	Group_VI
Kalax_0463s0016	Kalanchoe_laxiflora	Group_I
Kalax_0467s0015	Kalanchoe_laxiflora	Group_I
Kalax_0528s0015	Kalanchoe_laxiflora	Group_I
Kalax_0563s0022	Kalanchoe_laxiflora	Group_VI
Kalax_0620s0016	Kalanchoe_laxiflora	Group_VI
Kalax_0633s0002	Kalanchoe_laxiflora	Group_VI
Kalax_0801s0006	Kalanchoe_laxiflora	Group_II
Kalax_0862s0001	Kalanchoe_laxiflora	Group_VI
Kalax_1030s0013	Kalanchoe_laxiflora	Group_III
Kalax_1081s0014	Kalanchoe_laxiflora	Group_IV
Kalax_1179s0009	Kalanchoe_laxiflora	Group_VI
Kalax_1307s0001	Kalanchoe_laxiflora	Group_I
Kalax_1309s0006	Kalanchoe_laxiflora	Group_IV
Kalax_1623s0001	Kalanchoe_laxiflora	Group_III
AC207656.3_FG002	Zea_mays	Group_VI
Bradi1g32547	Brachypodium_distachyon	Group_IV
Bradi1g33160	Brachypodium_distachyon	Group_VI
Bradi1g34340	Brachypodium_distachyon	Group_V
Bradi1g46602	Brachypodium_distachyon	Group_V
Bradi2g08120	Brachypodium_distachyon	Group_I
Bradi2g16610	Brachypodium_distachyon	Group_III
Bradi2g19867	Brachypodium_distachyon	Group_III
Bradi2g46190	Brachypodium_distachyon	Group_III
Bradi2g50120	Brachypodium_distachyon	Group_III
Bradi2g59480	Brachypodium_distachyon	Group_II
Bradi3g03407	Brachypodium_distachyon	Group_V
Bradi3g04920	Brachypodium_distachyon	Group_IV
Bradi3g28950	Brachypodium_distachyon	Group_VI
Bradi3g40437	Brachypodium_distachyon	Group_V
Bradi3g45880	Brachypodium_distachyon	Group_I
Bradi3g49320	Brachypodium_distachyon	Group_VI
Bradi4g01730	Brachypodium_distachyon	Group_IV
Bradi4g07470	Brachypodium_distachyon	Group_II
Bradi4g17410	Brachypodium_distachyon	Group_II
Bradi5g10950	Brachypodium_distachyon	Group_I
Bradi5g15904	Brachypodium_distachyon	Group_VI
Bradi5g25157	Brachypodium_distachyon	Group_V
Bradi5g25767	Brachypodium_distachyon	Group_IV
Brast01G036800	Brachypodium_stacei	Group_II
Brast01G143400	Brachypodium_stacei	Group_III
Brast01G188300	Brachypodium_stacei	Group_III
Brast01G325800	Brachypodium_stacei	Group_I
Brast03G152000	Brachypodium_stacei	Group_VI
Brast03G279900	Brachypodium_stacei	Group_V
Brast04G131100	Brachypodium_stacei	Group_VI
Brast04G170400	Brachypodium_stacei	Group_I
Brast04G290300	Brachypodium_stacei	Group_IV
Brast04G307600	Brachypodium_stacei	Group_V
Brast07G065300	Brachypodium_stacei	Group_V
Brast07G189400	Brachypodium_stacei	Group_V
Brast07G202700	Brachypodium_stacei	Group_VI
Brast07G208400	Brachypodium_stacei	Group_IV
Brast08G025200	Brachypodium_stacei	Group_III
Brast08G060900	Brachypodium_stacei	Group_III
Brast09G091900	Brachypodium_stacei	Group_I
Brast09G145300	Brachypodium_stacei	Group_VI
Brast09G246800	Brachypodium_stacei	Group_V
Brast09G253300	Brachypodium_stacei	Group_IV
Brast10G016100	Brachypodium_stacei	Group_IV
Brast10G084600	Brachypodium_stacei	Group_II
Brast10G110700	Brachypodium_stacei	Group_II
GRMZM2G005284	Zea_mays	Group_VI
GRMZM2G006042	Zea_mays	Group_II
GRMZM2G017187	Zea_mays	Group_I
GRMZM2G028980	Zea_mays	Group_IV
GRMZM2G030710	Zea_mays	Group_III
GRMZM2G034840	Zea_mays	Group_V
GRMZM2G035405	Zea_mays	Group_IV
GRMZM2G056120	Zea_mays	Group_III
GRMZM2G073750	Zea_mays	Group_IV
GRMZM2G078274	Zea_mays	Group_IV
GRMZM2G081158	Zea_mays	Group_IV
GRMZM2G081406	Zea_mays	Group_VI
GRMZM2G086949	Zea_mays	Group_V
GRMZM2G102845	Zea_mays	Group_V
GRMZM2G116557	Zea_mays	Group_II
GRMZM2G122614	Zea_mays	Group_VI
GRMZM2G137413	Zea_mays	Group_I
GRMZM2G153233	Zea_mays	Group_VI
GRMZM2G159399	Zea_mays	Group_VI
GRMZM2G160005	Zea_mays	Group_V
GRMZM2G169820	Zea_mays	Group_V
GRMZM2G317900	Zea_mays	Group_V
GRMZM2G338259	Zea_mays	Group_II
GRMZM2G352159	Zea_mays	Group_II
GRMZM2G378580	Zea_mays	Group_II
GRMZM2G390641	Zea_mays	Group_VI
GRMZM2G437460	Zea_mays	Group_III
GRMZM2G441325	Zea_mays	Group_III
GRMZM2G475263	Zea_mays	Group_I
GRMZM2G702026	Zea_mays	Group_I
GRMZM5G874163	Zea_mays	Group_III
LOC_Os01g13520	Oryza_sativa	Group_I
LOC_Os01g48060	Oryza_sativa	Group_III
LOC_Os01g54990	Oryza_sativa	Group_III
LOC_Os01g70270	Oryza_sativa	Group_II
LOC_Os02g04810	Oryza_sativa	Group_V
LOC_Os02g06910	Oryza_sativa	Group_IV
LOC_Os02g35140	Oryza_sativa	Group_I
LOC_Os02g41800	Oryza_sativa	Group_VI
LOC_Os04g36054	Oryza_sativa	Group_I
LOC_Os04g43910	Oryza_sativa	Group_VI
LOC_Os04g56850	Oryza_sativa	Group_V
LOC_Os04g57610	Oryza_sativa	Group_IV
LOC_Os05g43920	Oryza_sativa	Group_III
LOC_Os05g48870	Oryza_sativa	Group_III
LOC_Os06g09660	Oryza_sativa	Group_V
LOC_Os06g46410	Oryza_sativa	Group_IV
LOC_Os06g47150	Oryza_sativa	Group_VI
LOC_Os06g48950	Oryza_sativa	Group_V
LOC_Os08g40900	Oryza_sativa	Group_V
LOC_Os10g33940	Oryza_sativa	Group_VI
LOC_Os11g32110	Oryza_sativa	Group_II
LOC_Os12g29520	Oryza_sativa	Group_II
LOC_Os12g41950	Oryza_sativa	Group_IV
Oropetium_20150105_02038A	Oropetium_thomaeum	Group_IV
Oropetium_20150105_02810A	Oropetium_thomaeum	Group_VI
Oropetium_20150105_03550A	Oropetium_thomaeum	Group_III
Oropetium_20150105_09843A	Oropetium_thomaeum	Group_II
Oropetium_20150105_11651A	Oropetium_thomaeum	Group_III
Oropetium_20150105_12124A	Oropetium_thomaeum	Group_VI
Oropetium_20150105_12537A	Oropetium_thomaeum	Group_III
Oropetium_20150105_14416A	Oropetium_thomaeum	Group_IV
Oropetium_20150105_14774A	Oropetium_thomaeum	Group_V
Oropetium_20150105_15589A	Oropetium_thomaeum	Group_IV
Oropetium_20150105_16186A	Oropetium_thomaeum	Group_VI
Oropetium_20150105_16300A	Oropetium_thomaeum	Group_V
Oropetium_20150105_17235A	Oropetium_thomaeum	Group_V
Oropetium_20150105_18237A	Oropetium_thomaeum	Group_IV
Oropetium_20150105_19850A	Oropetium_thomaeum	Group_VI
Oropetium_20150105_20823A	Oropetium_thomaeum	Group_I
Oropetium_20150105_26581A	Oropetium_thomaeum	Group_II
Pahal_A00259	Panicum_hallii	Group_V
Pahal_A00415	Panicum_hallii	Group_IV
Pahal_A02141	Panicum_hallii	Group_I
Pahal_A02618	Panicum_hallii	Group_VI
Pahal_C01957	Panicum_hallii	Group_III
Pahal_C02324	Panicum_hallii	Group_III
Pahal_C03926	Panicum_hallii	Group_II
Pahal_C04744	Panicum_hallii	Group_IV
Pahal_D00049	Panicum_hallii	Group_V
Pahal_D00365	Panicum_hallii	Group_VI
Pahal_D00507	Panicum_hallii	Group_IV
Pahal_E01610	Panicum_hallii	Group_III
Pahal_E02182	Panicum_hallii	Group_III
Pahal_F00786	Panicum_hallii	Group_V
Pahal_F01464	Panicum_hallii	Group_I
Pahal_F02450	Panicum_hallii	Group_V
Pahal_G00294	Panicum_hallii	Group_I
Pahal_G01098	Panicum_hallii	Group_VI
Pahal_G02710	Panicum_hallii	Group_V
Pahal_G02774	Panicum_hallii	Group_IV
Pahal_H01830	Panicum_hallii	Group_II
Pahal_I03013	Panicum_hallii	Group_VI
Pahal_I03320	Panicum_hallii	Group_II
Pavir_Aa01676	Panicum_virgatum	Group_I
Pavir_Aa03303	Panicum_virgatum	Group_IV
Pavir_Ab00366	Panicum_virgatum	Group_V
Pavir_Ab00451	Panicum_virgatum	Group_IV
Pavir_Ab01961	Panicum_virgatum	Group_I
Pavir_Ca00928	Panicum_virgatum	Group_III
Pavir_Ca02838	Panicum_virgatum	Group_IV
Pavir_Cb00190	Panicum_virgatum	Group_IV
Pavir_Cb00753	Panicum_virgatum	Group_II
Pavir_Da00065	Panicum_virgatum	Group_IV
Pavir_Da00107	Panicum_virgatum	Group_VI
Pavir_Da01885	Panicum_virgatum	Group_V
Pavir_Db00232	Panicum_virgatum	Group_V
Pavir_Db00366	Panicum_virgatum	Group_IV
Pavir_Db01975	Panicum_virgatum	Group_V
Pavir_Ea00026	Panicum_virgatum	Group_I
Pavir_Ea03860	Panicum_virgatum	Group_II
Pavir_Eb00045	Panicum_virgatum	Group_I
Pavir_Eb02716	Panicum_virgatum	Group_III
Pavir_Eb03157	Panicum_virgatum	Group_III
Pavir_Eb03734	Panicum_virgatum	Group_II
Pavir_Fa00483	Panicum_virgatum	Group_V
Pavir_Fb01896	Panicum_virgatum	Group_V
Pavir_Ga00157	Panicum_virgatum	Group_V
Pavir_Ga00205	Panicum_virgatum	Group_IV
Pavir_Ga01750	Panicum_virgatum	Group_I
Pavir_Gb00117	Panicum_virgatum	Group_V
Pavir_Gb00635	Panicum_virgatum	Group_VI
Pavir_Gb01617	Panicum_virgatum	Group_I
Pavir_Ia01695	Panicum_virgatum	Group_VI
Pavir_J00164	Panicum_virgatum	Group_V
Pavir_J08401	Panicum_virgatum	Group_III
Pavir_J17623	Panicum_virgatum	Group_III
Pavir_J17853	Panicum_virgatum	Group_III
Pavir_J22605	Panicum_virgatum	Group_II
Pavir_J24081	Panicum_virgatum	Group_VI
Pavir_J26437	Panicum_virgatum	Group_VI
Pavir_J32718	Panicum_virgatum	Group_V
Pavir_J35323	Panicum_virgatum	Group_III
Pavir_J38128	Panicum_virgatum	Group_III
Seita_1G077200	Setaria_italica	Group_IV
Seita_1G090900	Setaria_italica	Group_V
Seita_1G195500	Setaria_italica	Group_I
Seita_1G241500	Setaria_italica	Group_VI
Seita_3G020000	Setaria_italica	Group_IV
Seita_3G028100	Setaria_italica	Group_V
Seita_3G147000	Setaria_italica	Group_III
Seita_3G179300	Setaria_italica	Group_III
Seita_3G321500	Setaria_italica	Group_II
Seita_3G394000	Setaria_italica	Group_IV
Seita_4G040100	Setaria_italica	Group_V
Seita_4G240600	Setaria_italica	Group_V
Seita_4G257800	Setaria_italica	Group_VI
Seita_4G262300	Setaria_italica	Group_IV
Seita_5G004300	Setaria_italica	Group_I
Seita_5G265200	Setaria_italica	Group_III
Seita_5G321300	Setaria_italica	Group_III
Seita_5G438100	Setaria_italica	Group_II
Seita_6G212000	Setaria_italica	Group_V
Seita_7G108100	Setaria_italica	Group_I
Seita_7G169600	Setaria_italica	Group_VI
Seita_8G135700	Setaria_italica	Group_II
Seita_9G219800	Setaria_italica	Group_VI
Sevir_1G075700	Setaria_viridis	Group_IV
Sevir_1G089100	Setaria_viridis	Group_V
Sevir_1G202700	Setaria_viridis	Group_I
Sevir_1G246300	Setaria_viridis	Group_VI
Sevir_3G021400	Setaria_viridis	Group_IV
Sevir_3G028900	Setaria_viridis	Group_V
Sevir_3G149200	Setaria_viridis	Group_III
Sevir_3G183400	Setaria_viridis	Group_III
Sevir_3G334900	Setaria_viridis	Group_II
Sevir_3G412300	Setaria_viridis	Group_IV
Sevir_4G037900	Setaria_viridis	Group_V
Sevir_4G252900	Setaria_viridis	Group_V
Sevir_4G268700	Setaria_viridis	Group_VI
Sevir_4G275100	Setaria_viridis	Group_IV
Sevir_5G004400	Setaria_viridis	Group_I
Sevir_5G268300	Setaria_viridis	Group_III
Sevir_5G324700	Setaria_viridis	Group_III
Sevir_5G444700	Setaria_viridis	Group_II
Sevir_6G219400	Setaria_viridis	Group_V
Sevir_7G115700	Setaria_viridis	Group_I
Sevir_7G179200	Setaria_viridis	Group_VI
Sevir_8G145300	Setaria_viridis	Group_II
Sevir_9G219100	Setaria_viridis	Group_VI
Sobic_001G217300	Sorghum_bicolor	Group_VI
Sobic_002G290600	Sorghum_bicolor	Group_VI
Sobic_003G003800	Sorghum_bicolor	Group_I
Sobic_003G251700	Sorghum_bicolor	Group_III
Sobic_003G298600	Sorghum_bicolor	Group_III
Sobic_003G411900	Sorghum_bicolor	Group_II
Sobic_004G037800	Sorghum_bicolor	Group_V
Sobic_004G051900	Sorghum_bicolor	Group_IV
Sobic_004G178500	Sorghum_bicolor	Group_I
Sobic_004G221400	Sorghum_bicolor	Group_VI
Sobic_005G132000	Sorghum_bicolor	Group_II
Sobic_006G089500	Sorghum_bicolor	Group_I
Sobic_006G149600	Sorghum_bicolor	Group_VI
Sobic_006G255300	Sorghum_bicolor	Group_V
Sobic_006G262100	Sorghum_bicolor	Group_IV
Sobic_007G203500	Sorghum_bicolor	Group_V
Sobic_008G096000	Sorghum_bicolor	Group_II
Sobic_008G169400	Sorghum_bicolor	Group_IV
Sobic_009G196900	Sorghum_bicolor	Group_III
Sobic_009G231800	Sorghum_bicolor	Group_III
Sobic_010G073600	Sorghum_bicolor	Group_V
Sobic_010G229000	Sorghum_bicolor	Group_IV
Sobic_010G236300	Sorghum_bicolor	Group_VI
Sobic_010G253300	Sorghum_bicolor	Group_V
ABSS_scaffold_2002476	Sassafras_albidum	Group_I
ABSS_scaffold_2002823	Sassafras_albidum	Group_IV
ABSS_scaffold_2004496	Sassafras_albidum	Group_IV
ABSS_scaffold_2005878	Sassafras_albidum	Group_III
ABSS_scaffold_2007692	Sassafras_albidum	Group_V
ABSS_scaffold_2008591	Sassafras_albidum	Group_I
ABSS_scaffold_2008592	Sassafras_albidum	Group_I
ABSS_scaffold_2008800	Sassafras_albidum	Group_V
ABSS_scaffold_2010080	Sassafras_albidum	Group_III
ABSS_scaffold_2010478	Sassafras_albidum	Group_II
ABSS_scaffold_2012069	Sassafras_albidum	Group_I
ABSS_scaffold_2016992	Sassafras_albidum	Group_V
BCGB_scaffold_2000265	Cinnamomum_camphora	Group_V
BCGB_scaffold_2000757	Cinnamomum_camphora	Group_V
BCGB_scaffold_2001555	Cinnamomum_camphora	Group_IV
BCGB_scaffold_2006315	Cinnamomum_camphora	Group_I
BCGB_scaffold_2007353	Cinnamomum_camphora	Group_II
BCGB_scaffold_2007354	Cinnamomum_camphora	Group_II
BCGB_scaffold_2007355	Cinnamomum_camphora	Group_II
BCGB_scaffold_2009590	Cinnamomum_camphora	Group_I
BCGB_scaffold_2011962	Cinnamomum_camphora	Group_I
BCGB_scaffold_2047877	Cinnamomum_camphora	Group_III
BCGB_scaffold_2049950	Cinnamomum_camphora	Group_I
BSVG_scaffold_2001782	Gyrocarpus_americanus	Group_IV
BSVG_scaffold_2001783	Gyrocarpus_americanus	Group_IV
BSVG_scaffold_2001784	Gyrocarpus_americanus	Group_IV
BSVG_scaffold_2002332	Gyrocarpus_americanus	Group_III
BSVG_scaffold_2006892	Gyrocarpus_americanus	Group_I
BSVG_scaffold_2007895	Gyrocarpus_americanus	Group_V
BSVG_scaffold_2009831	Gyrocarpus_americanus	Group_II
BSVG_scaffold_2013272	Gyrocarpus_americanus	Group_III
BSVG_scaffold_2015629	Gyrocarpus_americanus	Group_V
BSVG_scaffold_2015824	Gyrocarpus_americanus	Group_I
BSVG_scaffold_2016053	Gyrocarpus_americanus	Group_V
BSVG_scaffold_2016473	Gyrocarpus_americanus	Group_VI
BSVG_scaffold_2079123	Gyrocarpus_americanus	Group_I
BSVG_scaffold_2079488	Gyrocarpus_americanus	Group_II
CSSK_scaffold_2001543	Houttuynia_cordata	Group_III
CSSK_scaffold_2002490	Houttuynia_cordata	Group_III
CSSK_scaffold_2002493	Houttuynia_cordata	Group_III
CSSK_scaffold_2004035	Houttuynia_cordata	Group_I
CSSK_scaffold_2012263	Houttuynia_cordata	Group_VI
CSSK_scaffold_2015237	Houttuynia_cordata	Group_IV
CSSK_scaffold_2018652	Houttuynia_cordata	Group_V
CSSK_scaffold_2019706	Houttuynia_cordata	Group_I
DDEV_scaffold_2001499	Canella_winterana	Group_I
DDEV_scaffold_2001500	Canella_winterana	Group_I
DDEV_scaffold_2001501	Canella_winterana	Group_I
DDEV_scaffold_2001502	Canella_winterana	Group_I
DDEV_scaffold_2001996	Canella_winterana	Group_IV
DDEV_scaffold_2001997	Canella_winterana	Group_IV
DDEV_scaffold_2001998	Canella_winterana	Group_IV
DDEV_scaffold_2005645	Canella_winterana	Group_III
DDEV_scaffold_2005646	Canella_winterana	Group_III
DDEV_scaffold_2005649	Canella_winterana	Group_III
DDEV_scaffold_2007170	Canella_winterana	Group_I
DDEV_scaffold_2007172	Canella_winterana	Group_I
DDEV_scaffold_2007185	Canella_winterana	Group_VI
DDEV_scaffold_2012886	Canella_winterana	Group_IV
DDEV_scaffold_2012889	Canella_winterana	Group_IV
DDEV_scaffold_2018527	Canella_winterana	Group_II
DDEV_scaffold_2023360	Canella_winterana	Group_V
DDEV_scaffold_2023361	Canella_winterana	Group_V
DDEV_scaffold_2117157	Canella_winterana	Group_VI
DHPO_scaffold_2004523	Eupomatia_bennettii	Group_IV
DHPO_scaffold_2005361	Eupomatia_bennettii	Group_III
DHPO_scaffold_2005362	Eupomatia_bennettii	Group_III
DHPO_scaffold_2008516	Eupomatia_bennettii	Group_IV
DHPO_scaffold_2008517	Eupomatia_bennettii	Group_IV
DHPO_scaffold_2010256	Eupomatia_bennettii	Group_VI
DHPO_scaffold_2010257	Eupomatia_bennettii	Group_VI
DHPO_scaffold_2016632	Eupomatia_bennettii	Group_II
DHPO_scaffold_2017808	Eupomatia_bennettii	Group_VI
DHPO_scaffold_2018288	Eupomatia_bennettii	Group_I
DHPO_scaffold_2018825	Eupomatia_bennettii	Group_IV
DHPO_scaffold_2018993	Eupomatia_bennettii	Group_V
DHPO_scaffold_2019456	Eupomatia_bennettii	Group_V
DHPO_scaffold_2078450	Eupomatia_bennettii	Group_I
FALI_scaffold_2002992	Calycanthus_floridus	Group_IV
FALI_scaffold_2002993	Calycanthus_floridus	Group_IV
FALI_scaffold_2002994	Calycanthus_floridus	Group_IV
FALI_scaffold_2002995	Calycanthus_floridus	Group_IV
FALI_scaffold_2002996	Calycanthus_floridus	Group_IV
FALI_scaffold_2005642	Calycanthus_floridus	Group_VI
FALI_scaffold_2005643	Calycanthus_floridus	Group_VI
FALI_scaffold_2005644	Calycanthus_floridus	Group_VI
FALI_scaffold_2007037	Calycanthus_floridus	Group_I
FALI_scaffold_2007038	Calycanthus_floridus	Group_I
FALI_scaffold_2007727	Calycanthus_floridus	Group_V
FALI_scaffold_2010251	Calycanthus_floridus	Group_I
FALI_scaffold_2010953	Calycanthus_floridus	Group_VI
FALI_scaffold_2015682	Calycanthus_floridus	Group_III
FALI_scaffold_2015896	Calycanthus_floridus	Group_II
FALI_scaffold_2016697	Calycanthus_floridus	Group_III
FALI_scaffold_2016698	Calycanthus_floridus	Group_III
FALI_scaffold_2017864	Calycanthus_floridus	Group_I
FALI_scaffold_2018760	Calycanthus_floridus	Group_II
FALI_scaffold_2021796	Calycanthus_floridus	Group_V
FALI_scaffold_2022767	Calycanthus_floridus	Group_VI
FALI_scaffold_2116042	Calycanthus_floridus	Group_II
FALI_scaffold_2123398	Calycanthus_floridus	Group_I
IFCJ_scaffold_2000210	Canella_winterana	Group_I
IFCJ_scaffold_2010957	Canella_winterana	Group_IV
IFCJ_scaffold_2013752	Canella_winterana	Group_I
KAYP_scaffold_2004725	Lindera_benzoin	Group_II
KRJP_scaffold_2002870	Peumus_boldus	Group_IV
KRJP_scaffold_2002872	Peumus_boldus	Group_IV
KRJP_scaffold_2005793	Peumus_boldus	Group_II
KRJP_scaffold_2010909	Peumus_boldus	Group_III
KRJP_scaffold_2014719	Peumus_boldus	Group_I
KRJP_scaffold_2018101	Peumus_boldus	Group_II
KRJP_scaffold_2019449	Peumus_boldus	Group_I
KRJP_scaffold_2098458	Peumus_boldus	Group_I
MAQO_scaffold_2005049	Gomortega_keule	Group_III
MAQO_scaffold_2005050	Gomortega_keule	Group_III
MAQO_scaffold_2005052	Gomortega_keule	Group_III
MAQO_scaffold_2005944	Gomortega_keule	Group_III
MAQO_scaffold_2005947	Gomortega_keule	Group_III
MAQO_scaffold_2007083	Gomortega_keule	Group_IV
MAQO_scaffold_2007084	Gomortega_keule	Group_IV
MAQO_scaffold_2007085	Gomortega_keule	Group_IV
MAQO_scaffold_2007907	Gomortega_keule	Group_I
MAQO_scaffold_2007909	Gomortega_keule	Group_I
MAQO_scaffold_2012219	Gomortega_keule	Group_I
MAQO_scaffold_2012221	Gomortega_keule	Group_I
MAQO_scaffold_2013536	Gomortega_keule	Group_V
MAQO_scaffold_2013537	Gomortega_keule	Group_V
MAQO_scaffold_2013538	Gomortega_keule	Group_V
MAQO_scaffold_2013539	Gomortega_keule	Group_V
MAQO_scaffold_2021716	Gomortega_keule	Group_IV
MAQO_scaffold_2021717	Gomortega_keule	Group_IV
MAQO_scaffold_2026683	Gomortega_keule	Group_II
MUNP_scaffold_2000184	Piper_auritum	Group_I
MUNP_scaffold_2001643	Piper_auritum	Group_I
MUNP_scaffold_2010351	Piper_auritum	Group_III
MUNP_scaffold_2012949	Piper_auritum	Group_III
MUNP_scaffold_2053900	Piper_auritum	Group_III
OBPL_scaffold_2000745	Myristica_fragrans	Group_III
OBPL_scaffold_2000746	Myristica_fragrans	Group_III
OBPL_scaffold_2000803	Myristica_fragrans	Group_II
OBPL_scaffold_2000804	Myristica_fragrans	Group_II
OBPL_scaffold_2000805	Myristica_fragrans	Group_II
OBPL_scaffold_2001163	Myristica_fragrans	Group_V
OBPL_scaffold_2001164	Myristica_fragrans	Group_V
OBPL_scaffold_2003563	Myristica_fragrans	Group_V
OBPL_scaffold_2004091	Myristica_fragrans	Group_I
OBPL_scaffold_2004092	Myristica_fragrans	Group_I
OBPL_scaffold_2004094	Myristica_fragrans	Group_I
OBPL_scaffold_2004268	Myristica_fragrans	Group_IV
OBPL_scaffold_2011414	Myristica_fragrans	Group_I
OBPL_scaffold_2012224	Myristica_fragrans	Group_VI
OBPL_scaffold_2012389	Myristica_fragrans	Group_III
OBPL_scaffold_2012479	Myristica_fragrans	Group_IV
OBPL_scaffold_2047867	Myristica_fragrans	Group_VI
OBPL_scaffold_2048347	Myristica_fragrans	Group_VI
OPDF_scaffold_2005171	Saururus_cernuus	Group_II
OPDF_scaffold_2006036	Saururus_cernuus	Group_I
OPDF_scaffold_2039015	Saururus_cernuus	Group_I
PAWA_scaffold_2000009	Aristolochia_elegans	Group_IV
PAWA_scaffold_2001372	Aristolochia_elegans	Group_I
PAWA_scaffold_2001403	Aristolochia_elegans	Group_V
PAWA_scaffold_2003866	Aristolochia_elegans	Group_V
PAWA_scaffold_2004757	Aristolochia_elegans	Group_IV
PAWA_scaffold_2004758	Aristolochia_elegans	Group_IV
PAWA_scaffold_2007347	Aristolochia_elegans	Group_VI
PAWA_scaffold_2007927	Aristolochia_elegans	Group_III
PAWA_scaffold_2007928	Aristolochia_elegans	Group_III
PAWA_scaffold_2010289	Aristolochia_elegans	Group_II
PAWA_scaffold_2011937	Aristolochia_elegans	Group_I
PAWA_scaffold_2012724	Aristolochia_elegans	Group_II
PSJT_scaffold_2000455	Uvaria_microcarpa	Group_V
PSJT_scaffold_2003284	Uvaria_microcarpa	Group_IV
PSJT_scaffold_2007376	Uvaria_microcarpa	Group_IV
PSJT_scaffold_2009201	Uvaria_microcarpa	Group_V
PSJT_scaffold_2009219	Uvaria_microcarpa	Group_IV
PSJT_scaffold_2038395	Uvaria_microcarpa	Group_I
PSJT_scaffold_2038527	Uvaria_microcarpa	Group_I
PSJT_scaffold_2038544	Uvaria_microcarpa	Group_II
QDVW_scaffold_2001134	Saruma_henryi	Group_I
QDVW_scaffold_2001135	Saruma_henryi	Group_I
QDVW_scaffold_2001906	Saruma_henryi	Group_VI
QDVW_scaffold_2003576	Saruma_henryi	Group_II
QDVW_scaffold_2003577	Saruma_henryi	Group_II
QDVW_scaffold_2004168	Saruma_henryi	Group_V
QDVW_scaffold_2004169	Saruma_henryi	Group_V
QDVW_scaffold_2006510	Saruma_henryi	Group_IV
QDVW_scaffold_2010175	Saruma_henryi	Group_IV
QDVW_scaffold_2014084	Saruma_henryi	Group_II
QDVW_scaffold_2014144	Saruma_henryi	Group_VI
QDVW_scaffold_2014747	Saruma_henryi	Group_V
QDVW_scaffold_2014902	Saruma_henryi	Group_I
QDVW_scaffold_2015331	Saruma_henryi	Group_I
VYLQ_scaffold_2000314	Cassytha_filiformis	Group_III
VYLQ_scaffold_2001033	Cassytha_filiformis	Group_IV
VYLQ_scaffold_2001754	Cassytha_filiformis	Group_II
VYLQ_scaffold_2004058	Cassytha_filiformis	Group_III
VYLQ_scaffold_2004059	Cassytha_filiformis	Group_III
VYLQ_scaffold_2004252	Cassytha_filiformis	Group_IV
VYLQ_scaffold_2004253	Cassytha_filiformis	Group_IV
VYLQ_scaffold_2004254	Cassytha_filiformis	Group_IV
VYLQ_scaffold_2005273	Cassytha_filiformis	Group_I
VYLQ_scaffold_2005274	Cassytha_filiformis	Group_I
VYLQ_scaffold_2005275	Cassytha_filiformis	Group_I
VYLQ_scaffold_2005658	Cassytha_filiformis	Group_II
VYLQ_scaffold_2007270	Cassytha_filiformis	Group_I
VYLQ_scaffold_2008896	Cassytha_filiformis	Group_VI
VYLQ_scaffold_2009214	Cassytha_filiformis	Group_VI
VYLQ_scaffold_2009470	Cassytha_filiformis	Group_IV
VYLQ_scaffold_2012069	Cassytha_filiformis	Group_I
VYLQ_scaffold_2012136	Cassytha_filiformis	Group_I
VYLQ_scaffold_2012207	Cassytha_filiformis	Group_V
VYLQ_scaffold_2044510	Cassytha_filiformis	Group_VI
VYLQ_scaffold_2046496	Cassytha_filiformis	Group_V
VYLQ_scaffold_2052185	Cassytha_filiformis	Group_VI
VYLQ_scaffold_2053099	Cassytha_filiformis	Group_II
VYLQ_scaffold_2053178	Cassytha_filiformis	Group_VI
VYLQ_scaffold_2053803	Cassytha_filiformis	Group_V
WAIL_scaffold_2000120	Laurelia_sempervirens	Group_III
WAIL_scaffold_2000123	Laurelia_sempervirens	Group_III
WAIL_scaffold_2001253	Laurelia_sempervirens	Group_IV
WAIL_scaffold_2001254	Laurelia_sempervirens	Group_IV
WAIL_scaffold_2001255	Laurelia_sempervirens	Group_IV
WAIL_scaffold_2002640	Laurelia_sempervirens	Group_II
WAIL_scaffold_2002641	Laurelia_sempervirens	Group_II
WAIL_scaffold_2005249	Laurelia_sempervirens	Group_I
WAIL_scaffold_2005250	Laurelia_sempervirens	Group_I
WAIL_scaffold_2006701	Laurelia_sempervirens	Group_V
WAIL_scaffold_2006702	Laurelia_sempervirens	Group_V
WAIL_scaffold_2007315	Laurelia_sempervirens	Group_II
WAIL_scaffold_2007820	Laurelia_sempervirens	Group_I
WAIL_scaffold_2007821	Laurelia_sempervirens	Group_I
WAIL_scaffold_2009347	Laurelia_sempervirens	Group_V
WAIL_scaffold_2010941	Laurelia_sempervirens	Group_V
WAIL_scaffold_2010942	Laurelia_sempervirens	Group_V
WAIL_scaffold_2013066	Laurelia_sempervirens	Group_IV
WAIL_scaffold_2014631	Laurelia_sempervirens	Group_V
WAIL_scaffold_2014872	Laurelia_sempervirens	Group_IV
WAIL_scaffold_2014873	Laurelia_sempervirens	Group_IV
WAIL_scaffold_2015970	Laurelia_sempervirens	Group_II
WAIL_scaffold_2015971	Laurelia_sempervirens	Group_II
WAIL_scaffold_2017548	Laurelia_sempervirens	Group_VI
WBOD_scaffold_2005996	Magnolia_grandiflora	Group_VI
WBOD_scaffold_2005997	Magnolia_grandiflora	Group_VI
WBOD_scaffold_2006899	Magnolia_grandiflora	Group_IV
WBOD_scaffold_2006900	Magnolia_grandiflora	Group_IV
WBOD_scaffold_2006901	Magnolia_grandiflora	Group_IV
WBOD_scaffold_2011305	Magnolia_grandiflora	Group_V
WBOD_scaffold_2013206	Magnolia_grandiflora	Group_II
WBOD_scaffold_2013207	Magnolia_grandiflora	Group_II
WBOD_scaffold_2013210	Magnolia_grandiflora	Group_II
WBOD_scaffold_2013579	Magnolia_grandiflora	Group_IV
WBOD_scaffold_2014859	Magnolia_grandiflora	Group_III
WBOD_scaffold_2016799	Magnolia_grandiflora	Group_I
WBOD_scaffold_2018251	Magnolia_grandiflora	Group_II
WBOD_scaffold_2019254	Magnolia_grandiflora	Group_I
WBOD_scaffold_2019830	Magnolia_grandiflora	Group_III
WBOD_scaffold_2019832	Magnolia_grandiflora	Group_III
WBOD_scaffold_2021634	Magnolia_grandiflora	Group_V
WIGA_scaffold_2006407	Persea_borbonia	Group_III
WIGA_scaffold_2014110	Persea_borbonia	Group_I
WKSU_scaffold_2014682	Drimys_winteri	Group_V
WKSU_scaffold_2018387	Drimys_winteri	Group_III
WKSU_scaffold_2018388	Drimys_winteri	Group_III
WPHN_scaffold_2000640	Idiospermum_australiense	Group_II
WPHN_scaffold_2000641	Idiospermum_australiense	Group_II
WPHN_scaffold_2003364	Idiospermum_australiense	Group_IV
WPHN_scaffold_2003365	Idiospermum_australiense	Group_IV
WPHN_scaffold_2007057	Idiospermum_australiense	Group_III
WPHN_scaffold_2008381	Idiospermum_australiense	Group_III
WPHN_scaffold_2008786	Idiospermum_australiense	Group_IV
WPHN_scaffold_2008787	Idiospermum_australiense	Group_IV
WPHN_scaffold_2012093	Idiospermum_australiense	Group_I
WPHN_scaffold_2012572	Idiospermum_australiense	Group_V
WPHN_scaffold_2012883	Idiospermum_australiense	Group_IV
WPHN_scaffold_2013188	Idiospermum_australiense	Group_I
WPHN_scaffold_2013968	Idiospermum_australiense	Group_V
WPHN_scaffold_2013969	Idiospermum_australiense	Group_V
WPHN_scaffold_2014692	Idiospermum_australiense	Group_I
WPYJ_scaffold_2002687	Frankenia_laevis	Group_IV
WPYJ_scaffold_2006642	Frankenia_laevis	Group_I
WPYJ_scaffold_2008274	Frankenia_laevis	Group_II
WPYJ_scaffold_2008275	Frankenia_laevis	Group_II
WPYJ_scaffold_2008741	Frankenia_laevis	Group_I
WPYJ_scaffold_2008742	Frankenia_laevis	Group_I
WPYJ_scaffold_2015931	Frankenia_laevis	Group_I
WPYJ_scaffold_2015932	Frankenia_laevis	Group_I
WPYJ_scaffold_2017463	Frankenia_laevis	Group_III
WPYJ_scaffold_2020018	Frankenia_laevis	Group_V
XQWC_scaffold_2001945	Michelia_maudiae	Group_IV
XQWC_scaffold_2005794	Michelia_maudiae	Group_VI
XQWC_scaffold_2009725	Michelia_maudiae	Group_III
XQWC_scaffold_2010515	Michelia_maudiae	Group_I
XQWC_scaffold_2016255	Michelia_maudiae	Group_I
XQWC_scaffold_2018510	Michelia_maudiae	Group_IV
XQWC_scaffold_2018788	Michelia_maudiae	Group_V
XQWC_scaffold_2020822	Michelia_maudiae	Group_III
XQWC_scaffold_2021640	Michelia_maudiae	Group_II
XQWC_scaffold_2021910	Michelia_maudiae	Group_II
XSZI_scaffold_2001026	Peperomia_fraseri	Group_VI
XSZI_scaffold_2001027	Peperomia_fraseri	Group_VI
XSZI_scaffold_2007042	Peperomia_fraseri	Group_V
XSZI_scaffold_2007132	Peperomia_fraseri	Group_IV
XSZI_scaffold_2007984	Peperomia_fraseri	Group_II
XSZI_scaffold_2007985	Peperomia_fraseri	Group_II
XSZI_scaffold_2008475	Peperomia_fraseri	Group_I
XSZI_scaffold_2008476	Peperomia_fraseri	Group_I
XSZI_scaffold_2008970	Peperomia_fraseri	Group_I
XSZI_scaffold_2009667	Peperomia_fraseri	Group_IV
XSZI_scaffold_2012924	Peperomia_fraseri	Group_III
XSZI_scaffold_2013815	Peperomia_fraseri	Group_III
XSZI_scaffold_2054906	Peperomia_fraseri	Group_I
XSZI_scaffold_2055108	Peperomia_fraseri	Group_V
YZRI_scaffold_2008078	Annona_muricata	Group_I
YZRI_scaffold_2009451	Annona_muricata	Group_IV
YZRI_scaffold_2009452	Annona_muricata	Group_IV
YZRI_scaffold_2014763	Annona_muricata	Group_IV
YZRI_scaffold_2015856	Annona_muricata	Group_II
YZRI_scaffold_2015949	Annona_muricata	Group_IV
YZRI_scaffold_2016308	Annona_muricata	Group_V
YZRI_scaffold_2016628	Annona_muricata	Group_V
YZRI_scaffold_2087251	Annona_muricata	Group_II
YZRI_scaffold_2092097	Annona_muricata	Group_VI
YZRI_scaffold_2092688	Annona_muricata	Group_VI
YZRI_scaffold_2092767	Annona_muricata	Group_I
Aco007973	Ananas_comosus	Group_I
Aco008426	Ananas_comosus	Group_IV
Aco008955	Ananas_comosus	Group_VI
Aco011198	Ananas_comosus	Group_VI
Aco011464	Ananas_comosus	Group_V
Aco011886	Ananas_comosus	Group_IV
Aco012234	Ananas_comosus	Group_V
Aco012988	Ananas_comosus	Group_IV
Aco013950	Ananas_comosus	Group_VI
Aco014831	Ananas_comosus	Group_IV
Aco017701	Ananas_comosus	Group_VI
Aco018061	Ananas_comosus	Group_III
Aco018978	Ananas_comosus	Group_V
Aco020108	Ananas_comosus	Group_I
Aco021382	Ananas_comosus	Group_III
Aco025401	Ananas_comosus	Group_V
Aco029197	Ananas_comosus	Group_II
GSMUA_Achr10T12070_001	Musa_acuminata	Group_II
GSMUA_Achr10T15100_001	Musa_acuminata	Group_I
GSMUA_Achr10T16170_001	Musa_acuminata	Group_I
GSMUA_Achr10T26140_001	Musa_acuminata	Group_III
GSMUA_Achr11T00640_001	Musa_acuminata	Group_VI
GSMUA_Achr11T01610_001	Musa_acuminata	Group_IV
GSMUA_Achr11T18520_001	Musa_acuminata	Group_IV
GSMUA_Achr11T22870_001	Musa_acuminata	Group_VI
GSMUA_Achr11T25770_001	Musa_acuminata	Group_IV
GSMUA_Achr1T08230_001	Musa_acuminata	Group_IV
GSMUA_Achr1T20000_001	Musa_acuminata	Group_V
GSMUA_Achr1T20010_001	Musa_acuminata	Group_V
GSMUA_Achr1T20040_001	Musa_acuminata	Group_V
GSMUA_Achr2T19760_001	Musa_acuminata	Group_I
GSMUA_Achr3T05460_001	Musa_acuminata	Group_V
GSMUA_Achr3T10240_001	Musa_acuminata	Group_V
GSMUA_Achr3T23290_001	Musa_acuminata	Group_IV
GSMUA_Achr3T31350_001	Musa_acuminata	Group_III
GSMUA_Achr4T02750_001	Musa_acuminata	Group_III
GSMUA_Achr4T10590_001	Musa_acuminata	Group_III
GSMUA_Achr4T18240_001	Musa_acuminata	Group_VI
GSMUA_Achr4T25960_001	Musa_acuminata	Group_IV
GSMUA_Achr5T00590_001	Musa_acuminata	Group_IV
GSMUA_Achr5T02450_001	Musa_acuminata	Group_IV
GSMUA_Achr5T03960_001	Musa_acuminata	Group_VI
GSMUA_Achr5T05010_001	Musa_acuminata	Group_V
GSMUA_Achr5T14630_001	Musa_acuminata	Group_VI
GSMUA_Achr5T18540_001	Musa_acuminata	Group_VI
GSMUA_Achr5T26580_001	Musa_acuminata	Group_IV
GSMUA_Achr6T01740_001	Musa_acuminata	Group_V
GSMUA_Achr6T07390_001	Musa_acuminata	Group_I
GSMUA_Achr6T08090_001	Musa_acuminata	Group_II
GSMUA_Achr6T12780_001	Musa_acuminata	Group_I
GSMUA_Achr6T16450_001	Musa_acuminata	Group_II
GSMUA_Achr6T19850_001	Musa_acuminata	Group_IV
GSMUA_Achr6T29070_001	Musa_acuminata	Group_I
GSMUA_Achr6T36980_001	Musa_acuminata	Group_V
GSMUA_Achr7T11000_001	Musa_acuminata	Group_III
GSMUA_Achr7T24330_001	Musa_acuminata	Group_I
GSMUA_Achr7T25330_001	Musa_acuminata	Group_III
GSMUA_Achr8T18930_001	Musa_acuminata	Group_VI
GSMUA_Achr8T23850_001	Musa_acuminata	Group_V
GSMUA_Achr9T08310_001	Musa_acuminata	Group_I
GSMUA_Achr9T14090_001	Musa_acuminata	Group_V
GSMUA_Achr9T18170_001	Musa_acuminata	Group_V
GSMUA_Achr9T29480_001	Musa_acuminata	Group_VI
GSMUA_AchrUn_randomT06460_001	Musa_acuminata	Group_IV
GSMUA_AchrUn_randomT11300_001	Musa_acuminata	Group_I
GSMUA_AchrUn_randomT14770_001	Musa_acuminata	Group_II
Spipo0G0032200	Spirodela_polyrhiza	Group_V
Spipo0G0185600	Spirodela_polyrhiza	Group_VI
Spipo12G0063000	Spirodela_polyrhiza	Group_V
Spipo13G0044400	Spirodela_polyrhiza	Group_IV
Spipo16G0055200	Spirodela_polyrhiza	Group_VI
Spipo1G0049900	Spirodela_polyrhiza	Group_IV
Spipo1G0061100	Spirodela_polyrhiza	Group_V
Spipo26G0023100	Spirodela_polyrhiza	Group_III
Spipo26G0026500	Spirodela_polyrhiza	Group_I
Spipo4G0062300	Spirodela_polyrhiza	Group_II
Spipo4G0074800	Spirodela_polyrhiza	Group_I
Spipo5G0000900	Spirodela_polyrhiza	Group_V
Spipo7G0053900	Spirodela_polyrhiza	Group_I
Spipo9G0041600	Spirodela_polyrhiza	Group_VI
Zosma133g00360	Zostera_marina	Group_IV
Zosma144g00340	Zostera_marina	Group_V
Zosma202g00360	Zostera_marina	Group_VI
Zosma24g01260	Zostera_marina	Group_I
Zosma24g01320	Zostera_marina	Group_III
Zosma27g00270	Zostera_marina	Group_II
Zosma34g00620	Zostera_marina	Group_I
Zosma39g00250	Zostera_marina	Group_IV
Zosma41g00710	Zostera_marina	Group_VI
Zosma52g00090	Zostera_marina	Group_III
Zosma54g00300	Zostera_marina	Group_VI
Zosma59g00400	Zostera_marina	Group_V
Zosma8g00830	Zostera_marina	Group_IV
Zosma94g00330	Zostera_marina	Group_VI
AL1G31800	Arabidopsis_lyrata	Group_V
AL1G32580	Arabidopsis_lyrata	Group_V
AL1G44270	Arabidopsis_lyrata	Group_IV
AL1G48960	Arabidopsis_lyrata	Group_I
AL1G49840	Arabidopsis_lyrata	Group_I
AL1G51110	Arabidopsis_lyrata	Group_I
AL2G17120	Arabidopsis_lyrata	Group_I
AL2G38080	Arabidopsis_lyrata	Group_VI
AL3G50500	Arabidopsis_lyrata	Group_I
AL4G21730	Arabidopsis_lyrata	Group_VI
AL4G29670	Arabidopsis_lyrata	Group_III
AL4G45950	Arabidopsis_lyrata	Group_I
AL5G44410	Arabidopsis_lyrata	Group_I
AL6G32290	Arabidopsis_lyrata	Group_V
AL7G22120	Arabidopsis_lyrata	Group_VI
AL7G29340	Arabidopsis_lyrata	Group_I
AL7G45850	Arabidopsis_lyrata	Group_IV
AL8G37050	Arabidopsis_lyrata	Group_III
AL8G38770	Arabidopsis_lyrata	Group_II
Araha_0238s0007	Arabidopsis_halleri	Group_I
Araha_13488s0001	Arabidopsis_halleri	Group_VI
Araha_23747s0001	Arabidopsis_halleri	Group_IV
Araha_31309s0002	Arabidopsis_halleri	Group_IV
Araha_3284s0025	Arabidopsis_halleri	Group_I
Araha_3358s0004	Arabidopsis_halleri	Group_I
Araha_4168s0011	Arabidopsis_halleri	Group_II
Araha_5556s0001	Arabidopsis_halleri	Group_III
Araha_5580s0003	Arabidopsis_halleri	Group_V
Araha_56576s0001	Arabidopsis_halleri	Group_I
Araha_6310s0002	Arabidopsis_halleri	Group_V
Araha_7206s0008	Arabidopsis_halleri	Group_I
Araha_8175s0022	Arabidopsis_halleri	Group_III
Araha_9698s0003	Arabidopsis_halleri	Group_V
AT1G19220	Arabidopsis_thaliana	Group_V
AT1G19850	Arabidopsis_thaliana	Group_V
AT1G30330	Arabidopsis_thaliana	Group_IV
AT1G34170	Arabidopsis_thaliana	Group_I
AT1G34310	Arabidopsis_thaliana	Group_I
AT1G34390	Arabidopsis_thaliana	Group_I
AT1G34410	Arabidopsis_thaliana	Group_I
AT1G35240	Arabidopsis_thaliana	Group_I
AT1G35520	Arabidopsis_thaliana	Group_I
AT1G35540	Arabidopsis_thaliana	Group_I
AT1G59750	Arabidopsis_thaliana	Group_I
AT1G77850	Arabidopsis_thaliana	Group_VI
AT2G28350	Arabidopsis_thaliana	Group_VI
AT2G33860	Arabidopsis_thaliana	Group_III
AT2G46530	Arabidopsis_thaliana	Group_I
AT3G61830	Arabidopsis_thaliana	Group_I
AT4G23980	Arabidopsis_thaliana	Group_I
AT4G30080	Arabidopsis_thaliana	Group_VI
AT5G20730	Arabidopsis_thaliana	Group_V
AT5G37020	Arabidopsis_thaliana	Group_IV
AT5G60450	Arabidopsis_thaliana	Group_III
AT5G62000	Arabidopsis_thaliana	Group_II
Bol006390	Brassica_oleracea_capitata	Group_I
Bol012563	Brassica_oleracea_capitata	Group_IV
Bol012861	Brassica_oleracea_capitata	Group_I
Bol013157	Brassica_oleracea_capitata	Group_V
Bol016113	Brassica_oleracea_capitata	Group_IV
Bol020075	Brassica_oleracea_capitata	Group_I
Bol020966	Brassica_oleracea_capitata	Group_VI
Bol022542	Brassica_oleracea_capitata	Group_IV
Bol023586	Brassica_oleracea_capitata	Group_V
Bol024901	Brassica_oleracea_capitata	Group_I
Bol026834	Brassica_oleracea_capitata	Group_V
Bol027304	Brassica_oleracea_capitata	Group_III
Bol027532	Brassica_oleracea_capitata	Group_VI
Bol032178	Brassica_oleracea_capitata	Group_I
Bol032614	Brassica_oleracea_capitata	Group_I
Bol033635	Brassica_oleracea_capitata	Group_VI
Bol035795	Brassica_oleracea_capitata	Group_V
Bol036113	Brassica_oleracea_capitata	Group_V
Bol045672	Brassica_oleracea_capitata	Group_I
Bostr_10040s0256	Boechera_stricta	Group_I
Bostr_1040s0029	Boechera_stricta	Group_I
Bostr_1040s0030	Boechera_stricta	Group_I
Bostr_1040s0052	Boechera_stricta	Group_I
Bostr_13158s0186	Boechera_stricta	Group_I
Bostr_15697s0332	Boechera_stricta	Group_IV
Bostr_15774s0314	Boechera_stricta	Group_I
Bostr_20129s0222	Boechera_stricta	Group_VI
Bostr_23794s0705	Boechera_stricta	Group_III
Bostr_25993s0113	Boechera_stricta	Group_I
Bostr_26527s0132	Boechera_stricta	Group_V
Bostr_26833s0038	Boechera_stricta	Group_II
Bostr_26833s0196	Boechera_stricta	Group_III
Bostr_27991s0089	Boechera_stricta	Group_VI
Bostr_7128s0527	Boechera_stricta	Group_V
Bostr_7128s0585	Boechera_stricta	Group_V
Bostr_7867s0204	Boechera_stricta	Group_I
Bostr_7867s0859	Boechera_stricta	Group_VI
Bostr_9638s0030	Boechera_stricta	Group_IV
Brara_A00733	Brassica_rapa	Group_VI
Brara_A01401	Brassica_rapa	Group_I
Brara_A02353	Brassica_rapa	Group_I
Brara_B00905	Brassica_rapa	Group_V
Brara_B03784	Brassica_rapa	Group_II
Brara_D00084	Brassica_rapa	Group_I
Brara_D00871	Brassica_rapa	Group_IV
Brara_D02066	Brassica_rapa	Group_III
Brara_E00126	Brassica_rapa	Group_I
Brara_E01021	Brassica_rapa	Group_III
Brara_F01355	Brassica_rapa	Group_V
Brara_F01415	Brassica_rapa	Group_V
Brara_F01736	Brassica_rapa	Group_I
Brara_F02033	Brassica_rapa	Group_II
Brara_F03749	Brassica_rapa	Group_I
Brara_G01136	Brassica_rapa	Group_V
Brara_G01369	Brassica_rapa	Group_VI
Brara_G02126	Brassica_rapa	Group_VI
Brara_G02608	Brassica_rapa	Group_IV
Brara_G03536	Brassica_rapa	Group_VI
Brara_H01893	Brassica_rapa	Group_IV
Brara_H02354	Brassica_rapa	Group_V
Brara_H02379	Brassica_rapa	Group_V
Brara_I00250	Brassica_rapa	Group_I
Brara_I00676	Brassica_rapa	Group_II
Brara_I02174	Brassica_rapa	Group_I
Brara_I04264	Brassica_rapa	Group_I
Brara_J01402	Brassica_rapa	Group_III
Brara_J01551	Brassica_rapa	Group_V
Brara_K00731	Brassica_rapa	Group_I
Brara_K00855	Brassica_rapa	Group_VI
Cagra_0050s0046	Capsella_grandiflora	Group_I
Cagra_0096s0050	Capsella_grandiflora	Group_VI
Cagra_0483s0062	Capsella_grandiflora	Group_I
Cagra_0996s0001	Capsella_grandiflora	Group_I
Cagra_1195s0014	Capsella_grandiflora	Group_III
Cagra_1226s0063	Capsella_grandiflora	Group_I
Cagra_1508s0171	Capsella_grandiflora	Group_IV
Cagra_1744s0020	Capsella_grandiflora	Group_VI
Cagra_1796s0004	Capsella_grandiflora	Group_V
Cagra_1876s0007	Capsella_grandiflora	Group_VI
Cagra_1961s0022	Capsella_grandiflora	Group_V
Cagra_1961s0078	Capsella_grandiflora	Group_V
Cagra_24523s0002	Capsella_grandiflora	Group_VI
Cagra_2519s0017	Capsella_grandiflora	Group_III
Cagra_4553s0009	Capsella_grandiflora	Group_II
Cagra_6767s0001	Capsella_grandiflora	Group_IV
Carubv10000065m	Capsella_rubella	Group_V
Carubv10004139m	Capsella_rubella	Group_IV
Carubv10004220m	Capsella_rubella	Group_VI
Carubv10006513m	Capsella_rubella	Group_I
Carubv10008159m	Capsella_rubella	Group_V
Carubv10008239m	Capsella_rubella	Group_IV
Carubv10008258m	Capsella_rubella	Group_V
Carubv10011010m	Capsella_rubella	Group_I
Carubv10011321m	Capsella_rubella	Group_I
Carubv10012424m	Capsella_rubella	Group_I
Carubv10018954m	Capsella_rubella	Group_I
Carubv10019454m	Capsella_rubella	Group_I
Carubv10019991m	Capsella_rubella	Group_VI
Carubv10022415m	Capsella_rubella	Group_I
Carubv10022755m	Capsella_rubella	Group_VI
Carubv10022841m	Capsella_rubella	Group_I
Carubv10025185m	Capsella_rubella	Group_III
Carubv10025860m	Capsella_rubella	Group_II
Carubv10025912m	Capsella_rubella	Group_III
Ciclev10000183m	Citrus_clementina	Group_V
Ciclev10000491m	Citrus_clementina	Group_I
Ciclev10000693m	Citrus_clementina	Group_VI
Ciclev10000976m	Citrus_clementina	Group_III
Ciclev10003317m	Citrus_clementina	Group_I
Ciclev10007286m	Citrus_clementina	Group_V
Ciclev10007292m	Citrus_clementina	Group_V
Ciclev10011065m	Citrus_clementina	Group_IV
Ciclev10011194m	Citrus_clementina	Group_VI
Ciclev10014198m	Citrus_clementina	Group_IV
Ciclev10014200m	Citrus_clementina	Group_IV
Ciclev10014391m	Citrus_clementina	Group_III
Ciclev10019131m	Citrus_clementina	Group_I
Ciclev10019174m	Citrus_clementina	Group_I
Ciclev10019257m	Citrus_clementina	Group_II
Ciclev10027839m	Citrus_clementina	Group_III
Ciclev10027901m	Citrus_clementina	Group_VI
Ciclev10030696m	Citrus_clementina	Group_II
Ciclev10030751m	Citrus_clementina	Group_III
Ciclev10030860m	Citrus_clementina	Group_VI
Cp_contig_31756_1	Carica_papaya	Group_II
Cp_supercontig_139_80	Carica_papaya	Group_III
Cp_supercontig_17_53	Carica_papaya	Group_IV
Cp_supercontig_26_24	Carica_papaya	Group_V
Cp_supercontig_49_122	Carica_papaya	Group_VI
Cp_supercontig_53_88	Carica_papaya	Group_VI
Cp_supercontig_65_4	Carica_papaya	Group_VI
Cp_supercontig_7_3	Carica_papaya	Group_III
Cp_supercontig_9_161	Carica_papaya	Group_II
Cp_supercontig_96_40	Carica_papaya	Group_I
Cucsa_046570_1	Cucumis_sativus	Group_III
Cucsa_047990_1	Cucumis_sativus	Group_IV
Cucsa_052860_1	Cucumis_sativus	Group_III
Cucsa_071070_1	Cucumis_sativus	Group_V
Cucsa_078800_1	Cucumis_sativus	Group_I
Cucsa_114840_1	Cucumis_sativus	Group_I
Cucsa_124410_1	Cucumis_sativus	Group_VI
Cucsa_137650_1	Cucumis_sativus	Group_VI
Cucsa_152170_1	Cucumis_sativus	Group_IV
Cucsa_156920_1	Cucumis_sativus	Group_II
Cucsa_173460_1	Cucumis_sativus	Group_IV
Cucsa_183410_1	Cucumis_sativus	Group_I
Cucsa_303990_1	Cucumis_sativus	Group_I
Cucsa_342870_1	Cucumis_sativus	Group_V
Cucsa_381330_1	Cucumis_sativus	Group_VI
Cucsa_386060_1	Cucumis_sativus	Group_VI
Eucgr_A02065	Eucalyptus_grandis	Group_IV
Eucgr_B02480	Eucalyptus_grandis	Group_III
Eucgr_B03551	Eucalyptus_grandis	Group_II
Eucgr_C02178	Eucalyptus_grandis	Group_V
Eucgr_C03293	Eucalyptus_grandis	Group_V
Eucgr_D00264	Eucalyptus_grandis	Group_IV
Eucgr_D00588	Eucalyptus_grandis	Group_III
Eucgr_D01764	Eucalyptus_grandis	Group_I
Eucgr_E00888	Eucalyptus_grandis	Group_I
Eucgr_F02090	Eucalyptus_grandis	Group_V
Eucgr_F04380	Eucalyptus_grandis	Group_VI
Eucgr_G00076	Eucalyptus_grandis	Group_I
Eucgr_G02838	Eucalyptus_grandis	Group_VI
Eucgr_J00923	Eucalyptus_grandis	Group_VI
Eucgr_K01240	Eucalyptus_grandis	Group_VI
Eucgr_K02197	Eucalyptus_grandis	Group_II
Eucgr_K03433	Eucalyptus_grandis	Group_II
Fv_mrna02234_1	Fragaria_vesca	Group_VI
Fv_mrna06434_1	Fragaria_vesca	Group_II
Fv_mrna08492_1	Fragaria_vesca	Group_V
Fv_mrna09733_1	Fragaria_vesca	Group_VI
Fv_mrna12224_1	Fragaria_vesca	Group_V
Fv_mrna12917_1	Fragaria_vesca	Group_V
Fv_mrna16050_1	Fragaria_vesca	Group_VI
Fv_mrna16844_1	Fragaria_vesca	Group_VI
Fv_mrna19138_1	Fragaria_vesca	Group_I
Fv_mrna22728_1	Fragaria_vesca	Group_IV
Fv_mrna23280_1	Fragaria_vesca	Group_VI
Fv_mrna25123_1	Fragaria_vesca	Group_I
Fv_mrna27792_1	Fragaria_vesca	Group_II
Fv_mrna28545_1	Fragaria_vesca	Group_III
Fv_mrna29255_1	Fragaria_vesca	Group_I
Fv_mrna29771_1	Fragaria_vesca	Group_III
Fv_mrna30394_1	Fragaria_vesca	Group_IV
Fv_mrna31631_1	Fragaria_vesca	Group_IV
Glyma_01G002100	Glycine_max	Group_V
Glyma_01G103500	Glycine_max	Group_I
Glyma_02G239600	Glycine_max	Group_IV
Glyma_02G281700	Glycine_max	Group_IV
Glyma_03G070500	Glycine_max	Group_I
Glyma_03G208800	Glycine_max	Group_II
Glyma_03G258300	Glycine_max	Group_I
Glyma_04G200600	Glycine_max	Group_II
Glyma_04G254200	Glycine_max	Group_VI
Glyma_05G143800	Glycine_max	Group_IV
Glyma_05G200800	Glycine_max	Group_II
Glyma_05G221300	Glycine_max	Group_V
Glyma_06G164900	Glycine_max	Group_II
Glyma_07G054800	Glycine_max	Group_I
Glyma_07G130400	Glycine_max	Group_V
Glyma_07G134800	Glycine_max	Group_I
Glyma_07G202200	Glycine_max	Group_III
Glyma_07G272800	Glycine_max	Group_I
Glyma_08G008100	Glycine_max	Group_II
Glyma_08G027800	Glycine_max	Group_V
Glyma_08G100100	Glycine_max	Group_IV
Glyma_09G072200	Glycine_max	Group_V
Glyma_10G053500	Glycine_max	Group_VI
Glyma_10G210600	Glycine_max	Group_VI
Glyma_11G145500	Glycine_max	Group_VI
Glyma_11G204200	Glycine_max	Group_IV
Glyma_12G071000	Glycine_max	Group_III
Glyma_12G076200	Glycine_max	Group_VI
Glyma_12G164100	Glycine_max	Group_I
Glyma_12G171000	Glycine_max	Group_III
Glyma_12G174100	Glycine_max	Group_VI
Glyma_13G084700	Glycine_max	Group_VI
Glyma_13G112600	Glycine_max	Group_V
Glyma_13G140600	Glycine_max	Group_VI
Glyma_13G174000	Glycine_max	Group_III
Glyma_13G221400	Glycine_max	Group_IV
Glyma_13G234200	Glycine_max	Group_III
Glyma_13G325200	Glycine_max	Group_VI
Glyma_13G328000	Glycine_max	Group_III
Glyma_14G032700	Glycine_max	Group_IV
Glyma_14G166500	Glycine_max	Group_VI
Glyma_14G208500	Glycine_max	Group_IV
Glyma_14G217700	Glycine_max	Group_V
Glyma_15G078800	Glycine_max	Group_III
Glyma_15G091000	Glycine_max	Group_IV
Glyma_15G181000	Glycine_max	Group_V
Glyma_16G000300	Glycine_max	Group_I
Glyma_16G023600	Glycine_max	Group_I
Glyma_17G047100	Glycine_max	Group_V
Glyma_17G256500	Glycine_max	Group_V
Glyma_18G046800	Glycine_max	Group_IV
Glyma_18G184500	Glycine_max	Group_I
Glyma_19G181900	Glycine_max	Group_VI
Glyma_19G206100	Glycine_max	Group_II
Glyma_20G180000	Glycine_max	Group_VI
Glyma_U019800	Glycine_max	Group_III
Gorai_001G017000	Gossypium_raimondii	Group_V
Gorai_001G054600	Gossypium_raimondii	Group_II
Gorai_001G153900	Gossypium_raimondii	Group_I
Gorai_001G204500	Gossypium_raimondii	Group_IV
Gorai_002G124400	Gossypium_raimondii	Group_V
Gorai_003G078000	Gossypium_raimondii	Group_I
Gorai_003G142500	Gossypium_raimondii	Group_VI
Gorai_004G085400	Gossypium_raimondii	Group_II
Gorai_006G008700	Gossypium_raimondii	Group_IV
Gorai_006G120400	Gossypium_raimondii	Group_III
Gorai_006G166400	Gossypium_raimondii	Group_VI
Gorai_007G026900	Gossypium_raimondii	Group_I
Gorai_007G044900	Gossypium_raimondii	Group_II
Gorai_007G109500	Gossypium_raimondii	Group_I
Gorai_007G131900	Gossypium_raimondii	Group_II
Gorai_008G054600	Gossypium_raimondii	Group_IV
Gorai_008G097200	Gossypium_raimondii	Group_IV
Gorai_008G126200	Gossypium_raimondii	Group_I
Gorai_008G210200	Gossypium_raimondii	Group_II
Gorai_009G037100	Gossypium_raimondii	Group_V
Gorai_009G078800	Gossypium_raimondii	Group_III
Gorai_009G107800	Gossypium_raimondii	Group_VI
Gorai_009G152700	Gossypium_raimondii	Group_IV
Gorai_009G166100	Gossypium_raimondii	Group_III
Gorai_009G196100	Gossypium_raimondii	Group_V
Gorai_009G241900	Gossypium_raimondii	Group_VI
Gorai_010G046000	Gossypium_raimondii	Group_VI
Gorai_010G091300	Gossypium_raimondii	Group_V
Gorai_010G157400	Gossypium_raimondii	Group_III
Gorai_011G030900	Gossypium_raimondii	Group_III
Gorai_011G048200	Gossypium_raimondii	Group_IV
Gorai_011G091100	Gossypium_raimondii	Group_I
Gorai_011G238900	Gossypium_raimondii	Group_VI
Gorai_012G004800	Gossypium_raimondii	Group_VI
Gorai_012G009000	Gossypium_raimondii	Group_V
Gorai_013G267100	Gossypium_raimondii	Group_VI
GSVIVT01004942001	Vitis_vinifera	Group_II
GSVIVT01008639001	Vitis_vinifera	Group_II
GSVIVT01009865001	Vitis_vinifera	Group_V
GSVIVT01011008001	Vitis_vinifera	Group_II
GSVIVT01015035001	Vitis_vinifera	Group_V
GSVIVT01019566001	Vitis_vinifera	Group_I
GSVIVT01020805001	Vitis_vinifera	Group_IV
GSVIVT01021128001	Vitis_vinifera	Group_III
GSVIVT01021553001	Vitis_vinifera	Group_IV
GSVIVT01023149001	Vitis_vinifera	Group_I
GSVIVT01025159001	Vitis_vinifera	Group_III
GSVIVT01025198001	Vitis_vinifera	Group_VI
GSVIVT01025691001	Vitis_vinifera	Group_VI
GSVIVT01027166001	Vitis_vinifera	Group_I
GSVIVT01032251001	Vitis_vinifera	Group_V
GSVIVT01035204001	Vitis_vinifera	Group_IV
GSVIVT01037136001	Vitis_vinifera	Group_I
Lus10005264	Linum_usitatissimum	Group_III
Lus10005930	Linum_usitatissimum	Group_II
Lus10007386	Linum_usitatissimum	Group_IV
Lus10007440	Linum_usitatissimum	Group_I
Lus10009770	Linum_usitatissimum	Group_VI
Lus10010969	Linum_usitatissimum	Group_IV
Lus10012421	Linum_usitatissimum	Group_V
Lus10013942	Linum_usitatissimum	Group_III
Lus10017640	Linum_usitatissimum	Group_IV
Lus10017641	Linum_usitatissimum	Group_IV
Lus10017680	Linum_usitatissimum	Group_V
Lus10019940	Linum_usitatissimum	Group_VI
Lus10020804	Linum_usitatissimum	Group_IV
Lus10021467	Linum_usitatissimum	Group_VI
Lus10022943	Linum_usitatissimum	Group_V
Lus10023058	Linum_usitatissimum	Group_I
Lus10023519	Linum_usitatissimum	Group_VI
Lus10024320	Linum_usitatissimum	Group_V
Lus10024455	Linum_usitatissimum	Group_I
Lus10024753	Linum_usitatissimum	Group_VI
Lus10024754	Linum_usitatissimum	Group_VI
Lus10026510	Linum_usitatissimum	Group_VI
Lus10027600	Linum_usitatissimum	Group_V
Lus10030240	Linum_usitatissimum	Group_I
Lus10031354	Linum_usitatissimum	Group_IV
Lus10032413	Linum_usitatissimum	Group_I
Lus10032541	Linum_usitatissimum	Group_II
Lus10033597	Linum_usitatissimum	Group_IV
Lus10033598	Linum_usitatissimum	Group_IV
Lus10033635	Linum_usitatissimum	Group_V
Lus10040403	Linum_usitatissimum	Group_VI
Lus10040906	Linum_usitatissimum	Group_II
Lus10043200	Linum_usitatissimum	Group_II
Manes_01G125000	Manihot_esculenta	Group_IV
Manes_01G245000	Manihot_esculenta	Group_I
Manes_02G007600	Manihot_esculenta	Group_I
Manes_02G082500	Manihot_esculenta	Group_IV
Manes_02G226900	Manihot_esculenta	Group_V
Manes_03G043900	Manihot_esculenta	Group_V
Manes_04G019800	Manihot_esculenta	Group_VI
Manes_04G024300	Manihot_esculenta	Group_III
Manes_05G021700	Manihot_esculenta	Group_I
Manes_05G068300	Manihot_esculenta	Group_II
Manes_06G126000	Manihot_esculenta	Group_II
Manes_07G099400	Manihot_esculenta	Group_VI
Manes_07G099500	Manihot_esculenta	Group_VI
Manes_08G007600	Manihot_esculenta	Group_VI
Manes_08G102200	Manihot_esculenta	Group_II
Manes_10G046700	Manihot_esculenta	Group_VI
Manes_10G107900	Manihot_esculenta	Group_I
Manes_10G108100	Manihot_esculenta	Group_I
Manes_11G142300	Manihot_esculenta	Group_III
Manes_11G146500	Manihot_esculenta	Group_VI
Manes_14G045500	Manihot_esculenta	Group_II
Manes_15G125200	Manihot_esculenta	Group_IV
Manes_16G091200	Manihot_esculenta	Group_V
Manes_17G050300	Manihot_esculenta	Group_III
Manes_17G074300	Manihot_esculenta	Group_IV
Manes_18G015400	Manihot_esculenta	Group_V
Manes_18G072400	Manihot_esculenta	Group_VI
MDP0000123466	Malus_domestica	Group_II
MDP0000131481	Malus_domestica	Group_VI
MDP0000134824	Malus_domestica	Group_V
MDP0000138860	Malus_domestica	Group_II
MDP0000139073	Malus_domestica	Group_I
MDP0000143749	Malus_domestica	Group_V
MDP0000153538	Malus_domestica	Group_IV
MDP0000173151	Malus_domestica	Group_III
MDP0000179650	Malus_domestica	Group_III
MDP0000185253	Malus_domestica	Group_V
MDP0000194603	Malus_domestica	Group_I
MDP0000211459	Malus_domestica	Group_V
MDP0000214352	Malus_domestica	Group_II
MDP0000221322	Malus_domestica	Group_VI
MDP0000225980	Malus_domestica	Group_III
MDP0000232116	Malus_domestica	Group_VI
MDP0000232417	Malus_domestica	Group_IV
MDP0000256621	Malus_domestica	Group_VI
MDP0000258032	Malus_domestica	Group_II
MDP0000259062	Malus_domestica	Group_I
MDP0000268306	Malus_domestica	Group_IV
MDP0000294251	Malus_domestica	Group_IV
MDP0000310875	Malus_domestica	Group_II
MDP0000319957	Malus_domestica	Group_IV
MDP0000412781	Malus_domestica	Group_III
MDP0000750392	Malus_domestica	Group_VI
MDP0000876321	Malus_domestica	Group_V
MDP0000886637	Malus_domestica	Group_V
MDP0000929655	Malus_domestica	Group_I
Medtr0041s0110	Medicago_truncatula	Group_VI
Medtr0041s0120	Medicago_truncatula	Group_VI
Medtr1g024025	Medicago_truncatula	Group_V
Medtr1g058210	Medicago_truncatula	Group_VI
Medtr1g064430	Medicago_truncatula	Group_VI
Medtr1g094960	Medicago_truncatula	Group_VI
Medtr2g005240	Medicago_truncatula	Group_I
Medtr2g006380	Medicago_truncatula	Group_VI
Medtr2g014770	Medicago_truncatula	Group_III
Medtr2g018690	Medicago_truncatula	Group_IV
Medtr2g043250	Medicago_truncatula	Group_V
Medtr2g093740	Medicago_truncatula	Group_III
Medtr2g094570	Medicago_truncatula	Group_VI
Medtr3g064050	Medicago_truncatula	Group_IV
Medtr3g073420	Medicago_truncatula	Group_VI
Medtr4g021580	Medicago_truncatula	Group_I
Medtr4g058930	Medicago_truncatula	Group_VI
Medtr4g060460	Medicago_truncatula	Group_III
Medtr4g088210	Medicago_truncatula	Group_III
Medtr4g124900	Medicago_truncatula	Group_V
Medtr5g040740	Medicago_truncatula	Group_VI
Medtr5g061220	Medicago_truncatula	Group_VI
Medtr5g076270	Medicago_truncatula	Group_IV
Medtr5g082140	Medicago_truncatula	Group_VI
Medtr7g062540	Medicago_truncatula	Group_I
Medtr7g101275	Medicago_truncatula	Group_VI
Medtr7g101280	Medicago_truncatula	Group_VI
Medtr8g027440	Medicago_truncatula	Group_I
Medtr8g079492	Medicago_truncatula	Group_IV
Medtr8g100050	Medicago_truncatula	Group_II
Medtr8g101360	Medicago_truncatula	Group_V
Medtr8g446900	Medicago_truncatula	Group_II
orange1_1g001728m	Citrus_sinensis	Group_V
orange1_1g001969m	Citrus_sinensis	Group_V
orange1_1g002390m	Citrus_sinensis	Group_IV
orange1_1g002516m	Citrus_sinensis	Group_V
orange1_1g002624m	Citrus_sinensis	Group_IV
orange1_1g003544m	Citrus_sinensis	Group_IV
orange1_1g003580m	Citrus_sinensis	Group_III
orange1_1g004106m	Citrus_sinensis	Group_III
orange1_1g004792m	Citrus_sinensis	Group_II
orange1_1g004896m	Citrus_sinensis	Group_VI
orange1_1g005060m	Citrus_sinensis	Group_II
orange1_1g005075m	Citrus_sinensis	Group_VI
orange1_1g005368m	Citrus_sinensis	Group_I
orange1_1g005482m	Citrus_sinensis	Group_VI
orange1_1g005491m	Citrus_sinensis	Group_I
orange1_1g008078m	Citrus_sinensis	Group_VI
orange1_1g012439m	Citrus_sinensis	Group_III
Phvul_001G008200	Phaseolus_vulgaris	Group_V
Phvul_001G202000	Phaseolus_vulgaris	Group_II
Phvul_002G177600	Phaseolus_vulgaris	Group_IV
Phvul_002G282200	Phaseolus_vulgaris	Group_II
Phvul_003G075800	Phaseolus_vulgaris	Group_I
Phvul_003G128800	Phaseolus_vulgaris	Group_V
Phvul_003G290200	Phaseolus_vulgaris	Group_III
Phvul_004G177600	Phaseolus_vulgaris	Group_V
Phvul_005G134500	Phaseolus_vulgaris	Group_VI
Phvul_005G136900	Phaseolus_vulgaris	Group_III
Phvul_006G084200	Phaseolus_vulgaris	Group_IV
Phvul_006G114300	Phaseolus_vulgaris	Group_I
Phvul_006G168109	Phaseolus_vulgaris	Group_IV
Phvul_006G181200	Phaseolus_vulgaris	Group_III
Phvul_006G221500	Phaseolus_vulgaris	Group_I
Phvul_007G095000	Phaseolus_vulgaris	Group_VI
Phvul_007G149000	Phaseolus_vulgaris	Group_VI
Phvul_008G118400	Phaseolus_vulgaris	Group_I
Phvul_008G168700	Phaseolus_vulgaris	Group_VI
Phvul_008G197600	Phaseolus_vulgaris	Group_IV
Phvul_008G242400	Phaseolus_vulgaris	Group_IV
Phvul_009G026200	Phaseolus_vulgaris	Group_VI
Phvul_009G161900	Phaseolus_vulgaris	Group_II
Phvul_009G224800	Phaseolus_vulgaris	Group_V
Phvul_010G011600	Phaseolus_vulgaris	Group_I
Phvul_011G073600	Phaseolus_vulgaris	Group_III
Phvul_011G080100	Phaseolus_vulgaris	Group_VI
Potri_001G066200	Populus_trichocarpa	Group_II
Potri_001G088600	Populus_trichocarpa	Group_I
Potri_001G358500	Populus_trichocarpa	Group_IV
Potri_002G024700	Populus_trichocarpa	Group_V
Potri_002G055000	Populus_trichocarpa	Group_IV
Potri_002G089900	Populus_trichocarpa	Group_VI
Potri_002G172800	Populus_trichocarpa	Group_I
Potri_002G207100	Populus_trichocarpa	Group_II
Potri_003G001000	Populus_trichocarpa	Group_I
Potri_003G142100	Populus_trichocarpa	Group_I
Potri_003G163600	Populus_trichocarpa	Group_II
Potri_004G050200	Populus_trichocarpa	Group_III
Potri_004G078200	Populus_trichocarpa	Group_IV
Potri_004G211700	Populus_trichocarpa	Group_VI
Potri_004G228800	Populus_trichocarpa	Group_I
Potri_005G171300	Populus_trichocarpa	Group_VI
Potri_005G207700	Populus_trichocarpa	Group_IV
Potri_005G236700	Populus_trichocarpa	Group_V
Potri_006G077800	Populus_trichocarpa	Group_V
Potri_006G127500	Populus_trichocarpa	Group_VI
Potri_006G138500	Populus_trichocarpa	Group_V
Potri_008G039000	Populus_trichocarpa	Group_VI
Potri_009G011800	Populus_trichocarpa	Group_III
Potri_009G014800	Populus_trichocarpa	Group_VI
Potri_010G223200	Populus_trichocarpa	Group_VI
Potri_011G059300	Populus_trichocarpa	Group_III
Potri_011G091900	Populus_trichocarpa	Group_IV
Potri_012G106100	Populus_trichocarpa	Group_II
Potri_014G100100	Populus_trichocarpa	Group_I
Potri_014G135300	Populus_trichocarpa	Group_II
Potri_015G105300	Populus_trichocarpa	Group_II
Potri_016G090300	Populus_trichocarpa	Group_VI
Potri_017G141000	Populus_trichocarpa	Group_IV
Potri_018G063000	Populus_trichocarpa	Group_V
Potri_018G145800	Populus_trichocarpa	Group_V
Prupe_1G065300	Prunus_persica	Group_V
Prupe_1G368300	Prunus_persica	Group_V
Prupe_1G507000	Prunus_persica	Group_VI
Prupe_1G585200	Prunus_persica	Group_I
Prupe_2G190400	Prunus_persica	Group_I
Prupe_2G213000	Prunus_persica	Group_VI
Prupe_3G011800	Prunus_persica	Group_IV
Prupe_3G182900	Prunus_persica	Group_IV
Prupe_4G053800	Prunus_persica	Group_III
Prupe_4G085900	Prunus_persica	Group_IV
Prupe_5G123400	Prunus_persica	Group_I
Prupe_5G143100	Prunus_persica	Group_II
Prupe_6G097700	Prunus_persica	Group_III
Prupe_6G102800	Prunus_persica	Group_VI
Prupe_6G236200	Prunus_persica	Group_VI
Prupe_7G194200	Prunus_persica	Group_V
Prupe_8G252300	Prunus_persica	Group_II
Rcomm_27494_m000045	Ricinus_communis	Group_VI
Rcomm_27538_m000327	Ricinus_communis	Group_VI
Rcomm_29599_m000177	Ricinus_communis	Group_IV
Rcomm_29609_m000586	Ricinus_communis	Group_I
Rcomm_29609_m000587	Ricinus_communis	Group_I
Rcomm_29739_m003713	Ricinus_communis	Group_V
Rcomm_29742_m001397	Ricinus_communis	Group_I
Rcomm_29769_m000463	Ricinus_communis	Group_IV
Rcomm_29900_m001540	Ricinus_communis	Group_III
Rcomm_29908_m005953	Ricinus_communis	Group_VI
Rcomm_30068_m002516	Ricinus_communis	Group_I
Rcomm_30078_m002329	Ricinus_communis	Group_VI
Rcomm_30111_m000734	Ricinus_communis	Group_III
Rcomm_30128_m008545	Ricinus_communis	Group_II
Rcomm_30147_m014418	Ricinus_communis	Group_II
Rcomm_30170_m014161	Ricinus_communis	Group_V
Rcomm_30185_m000956	Ricinus_communis	Group_V
SapurV1A_0001s2530	Salix_purpurea	Group_V
SapurV1A_0003s1010	Salix_purpurea	Group_I
SapurV1A_0010s0540	Salix_purpurea	Group_VI
SapurV1A_0012s0780	Salix_purpurea	Group_III
SapurV1A_0013s0230	Salix_purpurea	Group_I
SapurV1A_0025s0600	Salix_purpurea	Group_V
SapurV1A_0030s0180	Salix_purpurea	Group_IV
SapurV1A_0032s0660	Salix_purpurea	Group_III
SapurV1A_0035s0230	Salix_purpurea	Group_I
SapurV1A_0049s0400	Salix_purpurea	Group_VI
SapurV1A_0053s0180	Salix_purpurea	Group_II
SapurV1A_0076s0280	Salix_purpurea	Group_IV
SapurV1A_0141s0090	Salix_purpurea	Group_VI
SapurV1A_0147s0210	Salix_purpurea	Group_IV
SapurV1A_0216s0160	Salix_purpurea	Group_VI
SapurV1A_0225s0120	Salix_purpurea	Group_I
SapurV1A_0240s0100	Salix_purpurea	Group_III
SapurV1A_0289s0180	Salix_purpurea	Group_IV
SapurV1A_0331s0130	Salix_purpurea	Group_VI
SapurV1A_0340s0160	Salix_purpurea	Group_II
SapurV1A_0355s0030	Salix_purpurea	Group_IV
SapurV1A_0389s0330	Salix_purpurea	Group_V
SapurV1A_0422s0040	Salix_purpurea	Group_I
SapurV1A_0499s0060	Salix_purpurea	Group_II
SapurV1A_0517s0240	Salix_purpurea	Group_II
SapurV1A_0518s0120	Salix_purpurea	Group_VI
SapurV1A_0521s0030	Salix_purpurea	Group_V
SapurV1A_0657s0050	Salix_purpurea	Group_VI
SapurV1A_0672s0210	Salix_purpurea	Group_II
SapurV1A_0774s0040	Salix_purpurea	Group_II
SapurV1A_0870s0230	Salix_purpurea	Group_V
SapurV1A_0986s0010	Salix_purpurea	Group_VI
SapurV1A_1257s0090	Salix_purpurea	Group_IV
SapurV1A_1529s0070	Salix_purpurea	Group_I
SapurV1A_2095s0020	Salix_purpurea	Group_V
Thecc1EG001906	Theobroma_cacao	Group_IV
Thecc1EG004526	Theobroma_cacao	Group_II
Thecc1EG005126	Theobroma_cacao	Group_I
Thecc1EG008374	Theobroma_cacao	Group_II
Thecc1EG014743	Theobroma_cacao	Group_II
Thecc1EG016500	Theobroma_cacao	Group_I
Thecc1EG017488	Theobroma_cacao	Group_IV
Thecc1EG022163	Theobroma_cacao	Group_VI
Thecc1EG027113	Theobroma_cacao	Group_I
Thecc1EG029410	Theobroma_cacao	Group_IV
Thecc1EG029792	Theobroma_cacao	Group_III
Thecc1EG034194	Theobroma_cacao	Group_V
Thecc1EG035002	Theobroma_cacao	Group_VI
Thecc1EG037484	Theobroma_cacao	Group_V
Thecc1EG039715	Theobroma_cacao	Group_V
Thecc1EG041071	Theobroma_cacao	Group_III
Thecc1EG042067	Theobroma_cacao	Group_VI
Thecc1EG043157	Theobroma_cacao	Group_VI
Thecc1EG045800	Theobroma_cacao	Group_II
Thhalv10001365m	Eutrema_salsugineum	Group_I
Thhalv10003641m	Eutrema_salsugineum	Group_II
Thhalv10005857m	Eutrema_salsugineum	Group_I
Thhalv10006635m	Eutrema_salsugineum	Group_V
Thhalv10006747m	Eutrema_salsugineum	Group_IV
Thhalv10006748m	Eutrema_salsugineum	Group_V
Thhalv10012074m	Eutrema_salsugineum	Group_III
Thhalv10012513m	Eutrema_salsugineum	Group_V
Thhalv10012728m	Eutrema_salsugineum	Group_III
Thhalv10016329m	Eutrema_salsugineum	Group_VI
Thhalv10016394m	Eutrema_salsugineum	Group_III
Thhalv10018139m	Eutrema_salsugineum	Group_IV
Thhalv10018331m	Eutrema_salsugineum	Group_VI
Thhalv10023326m	Eutrema_salsugineum	Group_I
Thhalv10024554m	Eutrema_salsugineum	Group_I
Thhalv10024601m	Eutrema_salsugineum	Group_VI
Thhalv10029379m	Eutrema_salsugineum	Group_I
Tp57577_TGAC_v2_gene1027	Trifolium_pratense	Group_II
Tp57577_TGAC_v2_gene11508	Trifolium_pratense	Group_VI
Tp57577_TGAC_v2_gene11562	Trifolium_pratense	Group_III
Tp57577_TGAC_v2_gene11716	Trifolium_pratense	Group_III
Tp57577_TGAC_v2_gene12710	Trifolium_pratense	Group_V
Tp57577_TGAC_v2_gene15558	Trifolium_pratense	Group_III
Tp57577_TGAC_v2_gene1711	Trifolium_pratense	Group_I
Tp57577_TGAC_v2_gene18285	Trifolium_pratense	Group_VI
Tp57577_TGAC_v2_gene1965	Trifolium_pratense	Group_VI
Tp57577_TGAC_v2_gene20232	Trifolium_pratense	Group_I
Tp57577_TGAC_v2_gene2084	Trifolium_pratense	Group_I
Tp57577_TGAC_v2_gene21207	Trifolium_pratense	Group_VI
Tp57577_TGAC_v2_gene25463	Trifolium_pratense	Group_V
Tp57577_TGAC_v2_gene26234	Trifolium_pratense	Group_IV
Tp57577_TGAC_v2_gene28498	Trifolium_pratense	Group_V
Tp57577_TGAC_v2_gene29346	Trifolium_pratense	Group_IV
Tp57577_TGAC_v2_gene32931	Trifolium_pratense	Group_VI
Tp57577_TGAC_v2_gene33993	Trifolium_pratense	Group_II
Tp57577_TGAC_v2_gene34351	Trifolium_pratense	Group_V
Tp57577_TGAC_v2_gene37425	Trifolium_pratense	Group_IV
Tp57577_TGAC_v2_gene5639	Trifolium_pratense	Group_I
Tp57577_TGAC_v2_gene6125	Trifolium_pratense	Group_VI
Tp57577_TGAC_v2_gene9588	Trifolium_pratense	Group_IV
